# Supplementary material for: (Z)-1,3-Bis(4-chloro­phen­yl)-2-(1H-1,2,4-triazol-1-yl)prop-2-en-1-one
Source: Acta Crystallogr Sect E Struct Rep Online. 2012 Apr 21;68(Pt 5):o1456. doi: 10.1107/S1600536812016170 (PMC3344571; doi:10.1107/S1600536812016170)
Supplement: Supplementary file 2 [file e-68-o1456-Isup2.hkl]

# 
# h,k,l, Fc-squared, Fo-squared, sigma(Fo-squared) and status flag 
# 
data_I
_shelx_title ' A in P-1' 
_shelx_refln_list_code          4 
_shelx_F_calc_maximum      103.34 
_exptl_crystal_F_000       352.00 
_reflns_d_resolution_high  0.8109 
 
loop_ 
 _symmetry_equiv_pos_as_xyz 
 'x, y, z' 
 '-x, -y, -z' 
 
_cell_length_a     5.5884 
_cell_length_b    11.8504 
_cell_length_c    12.6533 
_cell_angle_alpha  74.787 
_cell_angle_beta   88.884 
_cell_angle_gamma  86.461 
 
_shelx_F_squared_multiplier     1.000 
 
loop_ 
 _refln_index_h 
 _refln_index_k 
 _refln_index_l 
 _refln_F_squared_calc 
 _refln_F_squared_meas 
 _refln_F_squared_sigma 
 _refln_observed_status 
   1   0   0        0.72        1.36      0.21 o 
   2   0   0       39.92       45.70      2.05 o 
   3   0   0     1030.47     1027.69      8.77 o 
   4   0   0       60.01       65.60      2.62 o 
   5   0   0       31.08       30.44      1.99 o 
   6   0   0       42.43       37.05      2.41 o 
  -6   1   0       27.46       28.76      2.20 o 
  -5   1   0        8.21        7.87      1.15 o 
  -4   1   0       26.41       29.83      1.22 o 
  -3   1   0       28.42       33.95      0.80 o 
  -2   1   0     2465.81     2402.00     23.41 o 
  -1   1   0     1335.85     1257.00     17.63 o 
   1   1   0      644.52      668.07      9.55 o 
   2   1   0      693.63      721.26      7.45 o 
   3   1   0       11.15       11.80      1.00 o 
   4   1   0       33.78       30.86      1.78 o 
   5   1   0       80.80       83.34      3.25 o 
   6   1   0        1.55        1.36      0.94 o 
  -6   2   0        1.17        0.52      0.84 o 
  -5   2   0        1.58        1.74      0.55 o 
  -4   2   0        4.35        3.31      0.52 o 
  -3   2   0      302.45      309.93      4.27 o 
  -2   2   0       25.84       30.51      0.89 o 
  -1   2   0      355.29      346.44      3.86 o 
   1   2   0      880.44      948.63     13.22 o 
   2   2   0      136.34      153.87      2.99 o 
   3   2   0       43.87       37.98      1.11 o 
   4   2   0      123.85      123.01      2.36 o 
   5   2   0       10.13       11.02      1.36 o 
   6   2   0       43.34       48.70      2.83 o 
  -6   3   0        2.43        1.47      0.94 o 
  -5   3   0        3.77        3.20      0.67 o 
  -4   3   0       25.09       22.94      1.31 o 
  -3   3   0       71.76       53.24      2.05 o 
  -2   3   0       63.32       76.64      1.55 o 
  -1   3   0       74.50       74.14      1.26 o 
   0   3   0      547.93      558.18      8.29 o 
   1   3   0      139.89      147.22      1.85 o 
   2   3   0       13.58       14.48      0.84 o 
   3   3   0       13.86       13.83      0.74 o 
   4   3   0      168.49      172.47      3.00 o 
   5   3   0      100.55      103.18      3.67 o 
   6   3   0       15.41       18.58      1.78 o 
  -6   4   0        0.09        0.10      0.73 o 
  -5   4   0      199.79      198.37      8.66 o 
  -4   4   0        0.40        0.65      0.40 o 
  -3   4   0       96.14       97.29      2.07 o 
  -2   4   0     1062.20     1073.15     11.27 o 
  -1   4   0      197.19      186.17      2.47 o 
   0   4   0      330.13      333.19      3.73 o 
   1   4   0      145.14      143.93      1.99 o 
   2   4   0       39.79       32.75      1.57 o 
   3   4   0       29.58       31.09      1.31 o 
   4   4   0       26.19       31.05      1.22 o 
   5   4   0        0.02       -0.10      0.63 o 
   6   4   0        3.64        2.10      0.94 o 
  -6   5   0        6.61        5.98      1.26 o 
  -5   5   0       24.80       27.07      1.45 o 
  -4   5   0       42.52       42.67      1.55 o 
  -3   5   0       18.60       21.05      1.03 o 
  -2   5   0      118.25      120.28      2.17 o 
  -1   5   0       82.09       85.83      1.49 o 
   0   5   0      715.12      712.98      5.95 o 
   1   5   0      305.74      302.00      7.14 o 
   2   5   0       38.37       43.97      1.52 o 
   3   5   0      172.36      174.79      2.78 o 
   4   5   0        0.25       -0.07      0.33 o 
   5   5   0        1.55        1.57      0.73 o 
   6   5   0       10.53       12.39      1.57 o 
  -6   6   0        1.23        2.52      1.05 o 
  -5   6   0       14.41       12.86      1.11 o 
  -4   6   0        4.78        5.12      0.94 o 
  -3   6   0       10.76       11.84      0.81 o 
  -2   6   0      197.64      193.71      3.05 o 
  -1   6   0      214.37      223.26      3.00 o 
   0   6   0      331.40      387.20      4.33 o 
   1   6   0     1304.20     1362.70     13.49 o 
   2   6   0       25.79       23.29      0.59 o 
   3   6   0       71.36       67.14      1.59 o 
   4   6   0       35.82       39.18      1.16 o 
   5   6   0        1.65        0.86      0.48 o 
   6   6   0       16.15       16.90      1.78 o 
  -5   7   0       10.61        8.99      1.00 o 
  -4   7   0       94.34       94.12      2.47 o 
  -3   7   0        5.96        6.78      0.68 o 
  -2   7   0      201.10      191.97      3.10 o 
  -1   7   0      813.34      775.13     10.13 o 
   0   7   0      144.51      140.86      3.46 o 
   1   7   0      769.21      855.63     13.22 o 
   2   7   0       92.26       86.28      2.52 o 
   3   7   0       99.46      100.66      1.96 o 
   4   7   0      201.12      192.41      3.47 o 
   5   7   0       12.42       12.70      1.57 o 
  -5   8   0        2.04        3.15      1.15 o 
  -4   8   0       14.37       12.07      1.57 o 
  -3   8   0        0.95        2.10      0.84 o 
  -2   8   0      106.44      101.81      3.57 o 
  -1   8   0       11.43        9.66      1.05 o 
   0   8   0        9.62       12.39      1.15 o 
   1   8   0       13.38       12.28      1.05 o 
   2   8   0       20.90       21.31      1.36 o 
   3   8   0        5.39        3.88      0.73 o 
   4   8   0       14.11       11.80      0.93 o 
   5   8   0        0.62        0.00      0.73 o 
  -5   9   0        7.07        4.09      1.36 o 
  -4   9   0       10.11        8.82      1.47 o 
  -3   9   0        0.01       -0.31      0.63 o 
  -2   9   0       18.80       20.57      1.78 o 
  -1   9   0       54.06       51.01      2.41 o 
   0   9   0       56.19       52.90      2.31 o 
   1   9   0       28.11       29.07      1.68 o 
   2   9   0        2.90        2.94      0.73 o 
   3   9   0        3.46        2.73      0.73 o 
   4   9   0        0.02        0.12      0.48 o 
   5   9   0        0.07       -0.94      0.63 o 
  -4  10   0        5.77        6.51      1.47 o 
  -3  10   0        7.44        9.34      1.47 o 
  -2  10   0       18.35       19.21      1.89 o 
  -1  10   0      198.21      195.33      5.25 o 
   0  10   0       48.50       44.40      2.31 o 
   1  10   0        9.48        6.72      0.94 o 
   2  10   0       42.83       47.23      2.20 o 
   3  10   0        0.01       -0.73      0.52 o 
   4  10   0        0.22       -0.73      0.52 o 
   5  10   0        4.35        2.31      1.05 o 
  -3  11   0        3.51        6.19      1.36 o 
  -2  11   0      127.98      133.51      4.72 o 
  -1  11   0       40.30       39.36      2.52 o 
   0  11   0        0.30        0.10      0.63 o 
   1  11   0       37.75       40.93      2.31 o 
   2  11   0        1.88        1.47      0.73 o 
   3  11   0        7.65        7.87      1.15 o 
   4  11   0        0.04        0.63      0.84 o 
  -3  12   0        1.86        1.26      1.05 o 
  -2  12   0       14.27       11.97      1.68 o 
  -1  12   0       94.77       87.96      3.67 o 
   0  12   0        9.55        8.40      1.26 o 
   1  12   0        1.53        0.94      0.84 o 
   2  12   0       14.16       15.32      1.57 o 
   3  12   0        8.48        9.13      1.26 o 
  -2  13   0        5.70        4.51      1.26 o 
  -1  13   0        9.35        7.56      1.36 o 
   0  13   0        0.80        0.63      0.73 o 
   1  13   0        4.35        3.36      1.05 o 
   2  13   0        0.05        0.84      0.84 o 
   3  13   0        2.00        3.15      1.05 o 
   0  14   0        3.97        3.88      1.15 o 
   1  14   0        3.30        3.78      1.15 o 
  -2 -13   1        1.53        1.36      0.94 o 
  -1 -13   1        9.85        9.13      1.36 o 
   0 -13   1        0.32        0.73      0.84 o 
   1 -13   1        5.98        6.30      1.36 o 
  -3 -12   1        0.58        1.89      0.84 o 
  -2 -12   1        3.19        2.20      0.94 o 
  -1 -12   1        3.00        2.83      0.94 o 
   0 -12   1        0.15       -0.21      0.73 o 
   1 -12   1        2.11        3.04      1.15 o 
   2 -12   1        9.40       10.71      1.68 o 
   3 -12   1        0.27        0.94      0.94 o 
  -4 -11   1       15.34       15.53      1.89 o 
  -3 -11   1        2.94        1.99      0.84 o 
  -2 -11   1        0.75        1.05      0.73 o 
  -1 -11   1       48.02       43.77      2.31 o 
   0 -11   1       52.24       44.61      2.41 o 
   1 -11   1       25.45       19.10      1.89 o 
   2 -11   1       15.16       11.23      1.68 o 
   3 -11   1       76.10       80.61      3.99 o 
  -4 -10   1       18.61       20.36      1.99 o 
  -3 -10   1        0.30        0.42      0.63 o 
  -2 -10   1        0.10        0.00      0.52 o 
  -1 -10   1        6.51        5.56      0.94 o 
   0 -10   1       23.16       22.57      1.68 o 
   1 -10   1      141.83      147.89      4.62 o 
   2 -10   1      111.50      108.53      4.20 o 
   3 -10   1        0.04       -0.52      0.73 o 
   4 -10   1        0.24       -0.21      0.84 o 
  -5  -9   1        0.01        0.42      0.84 o 
  -4  -9   1       50.78       50.49      2.83 o 
  -3  -9   1       87.15       93.83      3.04 o 
  -2  -9   1       82.36       80.82      2.73 o 
  -1  -9   1       24.47       23.09      1.47 o 
   0  -9   1       69.59       76.73      2.83 o 
   1  -9   1       23.14       24.67      1.78 o 
   2  -9   1        0.29        0.63      0.73 o 
   3  -9   1       34.14       31.70      2.41 o 
   4  -9   1       11.24       12.70      1.78 o 
  -5  -8   1        9.95        8.50      1.47 o 
  -4  -8   1       43.72       46.18      2.62 o 
  -3  -8   1       21.07       24.04      1.57 o 
  -2  -8   1       41.52       45.45      1.89 o 
  -1  -8   1       14.88       13.02      1.05 o 
   0  -8   1       34.77       31.80      1.78 o 
   1  -8   1        9.49        6.61      0.94 o 
   2  -8   1      253.81      255.47      6.30 o 
   3  -8   1       61.50       61.82      3.04 o 
   4  -8   1        1.99        1.68      0.94 o 
   5  -8   1        5.73        5.67      1.36 o 
  -5  -7   1        0.17       -0.21      0.63 o 
  -4  -7   1      121.19      115.04      3.99 o 
  -3  -7   1      139.44      150.09      2.79 o 
  -2  -7   1       30.24       31.91      1.47 o 
  -1  -7   1       24.14       18.58      1.15 o 
   0  -7   1       36.82       35.27      1.68 o 
   1  -7   1       58.10       51.22      2.20 o 
   2  -7   1      214.19      211.70      5.35 o 
   3  -7   1      229.98      225.93      3.76 o 
   4  -7   1        4.43        2.48      0.58 o 
   5  -7   1       45.46       43.89      2.52 o 
  -6  -6   1        3.60        3.36      1.05 o 
  -5  -6   1        1.47        1.02      0.50 o 
  -4  -6   1        0.01       -0.08      0.37 o 
  -3  -6   1      313.47      314.85      4.20 o 
  -2  -6   1      111.20      125.72      3.57 o 
  -1  -6   1       91.21       85.75      2.31 o 
   0  -6   1      445.19      462.87      7.98 o 
   1  -6   1      125.01      126.16      1.96 o 
   2  -6   1        0.13        0.03      0.25 o 
   3  -6   1      414.76      382.53      5.33 o 
   4  -6   1       25.58       28.22      1.31 o 
   5  -6   1        6.19        6.63      0.85 o 
  -6  -5   1        3.12        3.99      1.05 o 
  -5  -5   1       36.35       34.53      1.52 o 
  -4  -5   1       81.68       76.82      2.00 o 
  -3  -5   1       12.86       13.00      0.59 o 
  -2  -5   1      106.39      112.77      2.83 o 
  -1  -5   1       81.66       75.32      2.15 o 
   0  -5   1       44.26       63.40      1.99 o 
   1  -5   1       49.72       40.30      0.95 o 
   2  -5   1      257.61      242.02      3.45 o 
   3  -5   1       21.24       24.33      1.68 o 
   4  -5   1       60.77       59.73      1.88 o 
   5  -5   1       11.13       11.19      1.36 o 
   6  -5   1       19.87       23.30      1.99 o 
  -6  -4   1        0.11        0.21      0.73 o 
  -5  -4   1       52.48       54.16      2.62 o 
  -4  -4   1       44.55       42.83      1.45 o 
  -3  -4   1      187.18      166.20      2.19 o 
  -2  -4   1      128.78      132.99      1.97 o 
  -1  -4   1      683.54      752.70      7.63 o 
   0  -4   1     2398.59     2322.34     32.54 o 
   1  -4   1      137.68      144.49      2.36 o 
   2  -4   1      845.21      851.85      9.26 o 
   3  -4   1       81.14       80.49      1.91 o 
   4  -4   1      115.65      109.04      2.55 o 
   5  -4   1       34.18       32.99      1.55 o 
   6  -4   1        5.78        4.51      1.15 o 
  -6  -3   1       11.26        8.40      1.36 o 
  -5  -3   1       62.40       61.82      2.73 o 
  -4  -3   1       32.32       33.64      1.26 o 
  -3  -3   1      542.81      597.37      6.94 o 
  -2  -3   1      616.46      601.83      5.35 o 
  -1  -3   1      168.19      175.95      2.11 o 
   0  -3   1      114.67      128.79      2.62 o 
   1  -3   1      157.79      145.55      2.78 o 
   2  -3   1      231.29      207.48      2.99 o 
   3  -3   1       44.24       51.16      1.73 o 
   4  -3   1       28.33       27.95      1.22 o 
   5  -3   1       32.78       36.11      1.59 o 
   6  -3   1        3.63        4.20      1.15 o 
  -6  -2   1       36.44       37.79      2.52 o 
  -5  -2   1        0.20       -0.42      0.52 o 
  -4  -2   1       84.65       84.88      1.96 o 
  -3  -2   1        0.14        0.37      0.30 o 
  -2  -2   1      311.51      309.11      3.79 o 
  -1  -2   1     2647.25     2630.71     36.42 o 
   0  -2   1      758.88      783.42     11.23 o 
   1  -2   1      593.69      590.08     15.06 o 
   2  -2   1      290.94      309.08      3.97 o 
   3  -2   1      268.14      252.48      3.78 o 
   4  -2   1        5.11        4.36      0.84 o 
   5  -2   1        6.13        3.98      1.00 o 
   6  -2   1       35.17       36.32      2.41 o 
  -6  -1   1       32.13       30.54      2.20 o 
  -5  -1   1       15.88       16.27      1.57 o 
  -4  -1   1       54.25       58.77      1.58 o 
  -3  -1   1      858.15      902.40      9.64 o 
  -2  -1   1      219.84      208.28      2.74 o 
  -1  -1   1       56.63       56.91      1.05 o 
   1  -1   1      125.78      126.52      1.70 o 
   2  -1   1        0.76        0.57      0.31 o 
   3  -1   1      161.97      195.64      3.12 o 
   4  -1   1      120.40      121.61      3.83 o 
   5  -1   1      103.65      110.08      3.83 o 
   6  -1   1        0.02        0.00      0.63 o 
  -6   0   1       60.90       56.15      3.04 o 
  -5   0   1       79.94       81.45      3.36 o 
  -4   0   1        0.08        0.31      0.52 o 
  -3   0   1       11.02       15.04      0.58 o 
  -2   0   1      150.24      143.35      1.74 o 
  -1   0   1      233.35      247.81      3.99 o 
   1   0   1        3.47        3.15      0.31 o 
   2   0   1     1733.47     1689.99     16.81 o 
   3   0   1      331.06      345.24      4.60 o 
   4   0   1      130.34      130.12      2.63 o 
   5   0   1        0.05       -0.63      0.52 o 
   6   0   1        7.02        8.61      1.36 o 
  -6   1   1        2.86        2.73      1.05 o 
  -5   1   1       13.29       10.71      1.36 o 
  -4   1   1      167.43      166.16      4.99 o 
  -3   1   1        0.45        0.45      0.36 o 
  -2   1   1       10.48        8.45      0.36 o 
  -1   1   1     1830.57     1827.14     25.72 o 
   1   1   1     8260.51     7350.97    137.50 o 
   2   1   1      161.91      161.11      3.36 o 
   3   1   1        0.50        0.25      0.25 o 
   4   1   1       30.81       29.91      1.78 o 
   5   1   1       47.89       43.98      2.41 o 
   6   1   1        6.80        8.82      1.36 o 
  -6   2   1        3.33        4.41      1.15 o 
  -5   2   1       40.93       38.94      2.31 o 
  -4   2   1       46.87       49.98      1.57 o 
  -3   2   1      196.08      208.10      4.04 o 
  -2   2   1      377.85      388.18      4.60 o 
   0   2   1      376.86      371.45      5.35 o 
   1   2   1     5509.71     5869.77     80.08 o 
   2   2   1       83.69       76.83      1.99 o 
   3   2   1       48.00       69.45      1.43 o 
   4   2   1        3.02        3.99      0.73 o 
   5   2   1        6.71        9.55      1.26 o 
   6   2   1        8.18       10.39      1.47 o 
  -6   3   1       18.34       19.42      1.89 o 
  -5   3   1        6.05        7.24      1.26 o 
  -4   3   1      208.22      216.06      3.67 o 
  -3   3   1      188.58      184.53      3.01 o 
  -2   3   1     1634.53     1695.24     17.00 o 
  -1   3   1     4262.19     4079.02     40.48 o 
   0   3   1     4312.98     4216.04     41.18 o 
   1   3   1       83.55       78.09      1.57 o 
   2   3   1      355.01      371.77      6.19 o 
   3   3   1      859.67      866.02     13.33 o 
   4   3   1      249.44      248.65      3.69 o 
   5   3   1        4.66        6.61      1.05 o 
   6   3   1       21.58       22.04      1.89 o 
  -6   4   1       19.82       20.15      1.89 o 
  -5   4   1       78.20       75.68      3.25 o 
  -4   4   1        0.04       -0.42      0.30 o 
  -3   4   1      511.90      476.38      6.05 o 
  -2   4   1      155.88      181.54      2.75 o 
  -1   4   1        2.88        1.95      0.58 o 
   0   4   1      377.22      386.33      4.14 o 
   1   4   1       97.75       88.67      5.41 o 
   2   4   1        6.94        6.09      0.63 o 
   3   4   1       72.81       72.53      2.31 o 
   4   4   1        5.77        5.41      0.59 o 
   5   4   1        0.35        0.10      0.63 o 
   6   4   1        2.00        0.94      0.84 o 
  -6   5   1        6.21        5.77      1.26 o 
  -5   5   1       44.86       46.39      2.52 o 
  -4   5   1        9.48       11.80      0.93 o 
  -3   5   1       60.85       57.95      1.63 o 
  -2   5   1      501.04      454.09      5.53 o 
  -1   5   1      173.79      178.54      2.51 o 
   0   5   1       66.74       66.96      1.89 o 
   1   5   1      142.10      144.65      1.97 o 
   2   5   1      485.98      507.25      4.64 o 
   3   5   1        2.25        1.99      0.52 o 
   4   5   1       78.27       83.91      3.57 o 
   5   5   1       40.00       35.16      1.99 o 
   6   5   1       18.42       20.05      1.89 o 
  -6   6   1        8.61       10.18      1.57 o 
  -5   6   1       36.88       32.33      2.10 o 
  -4   6   1      209.67      194.49      4.57 o 
  -3   6   1        1.45        1.44      0.40 o 
  -2   6   1        7.36        7.79      0.79 o 
  -1   6   1      243.12      259.72      3.39 o 
   1   6   1      126.60      117.87      1.69 o 
   2   6   1      154.24      163.04      3.25 o 
   3   6   1       67.96       71.62      2.15 o 
   4   6   1      162.87      166.42      2.52 o 
   5   6   1       32.42       33.48      2.10 o 
   6   6   1        0.17       -0.10      0.73 o 
  -5   7   1       50.14       48.07      1.93 o 
  -4   7   1        2.47        1.11      0.55 o 
  -3   7   1       13.69       13.29      0.88 o 
  -2   7   1      739.44      725.12      8.33 o 
  -1   7   1       31.79       33.06      1.01 o 
   0   7   1      320.07      338.43      5.72 o 
   1   7   1        0.08        1.17      0.42 o 
   2   7   1       16.45       22.08      0.78 o 
   3   7   1        0.25        0.67      0.58 o 
   4   7   1        4.05        6.00      1.15 o 
   5   7   1        3.89        5.35      1.05 o 
  -5   8   1        2.00        1.68      1.05 o 
  -4   8   1        4.46        5.56      1.15 o 
  -3   8   1       22.64       19.94      1.68 o 
  -2   8   1        0.50        0.84      0.63 o 
  -1   8   1      118.34      114.83      3.36 o 
   0   8   1       14.23       14.90      1.15 o 
   1   8   1       27.93       34.32      1.68 o 
   2   8   1        2.34        1.57      0.63 o 
   3   8   1        0.13        0.21      0.52 o 
   4   8   1       17.91       19.31      1.57 o 
   5   8   1        0.03       -0.10      0.73 o 
  -5   9   1        0.76       -0.31      0.84 o 
  -4   9   1       26.01       23.30      2.10 o 
  -3   9   1      230.85      249.80      6.61 o 
  -2   9   1        2.30        1.36      0.73 o 
  -1   9   1       77.68       82.29      3.04 o 
   1   9   1      145.12      144.95      3.78 o 
   2   9   1      134.70      129.73      3.67 o 
   3   9   1       82.04       72.84      2.73 o 
   4   9   1       78.96       84.07      3.15 o 
   5   9   1        3.14        3.04      1.05 o 
  -4  10   1        1.45       -0.52      0.84 o 
  -3  10   1       13.09       12.60      1.57 o 
  -2  10   1       64.32       69.06      3.15 o 
  -1  10   1      231.09      210.44      5.46 o 
   0  10   1        1.99        1.36      0.63 o 
   1  10   1       19.79       19.73      1.47 o 
   2  10   1       11.21       12.81      1.26 o 
   3  10   1        3.63        4.20      0.94 o 
   4  10   1        6.85        6.19      1.05 o 
   5  10   1       13.71       13.22      1.78 o 
  -4  11   1        9.36       10.08      1.68 o 
  -3  11   1        0.11        0.42      0.84 o 
  -2  11   1       25.54       24.35      2.10 o 
  -1  11   1        0.07        0.52      0.73 o 
   0  11   1        6.29        4.51      0.94 o 
   1  11   1       93.52       83.23      3.15 o 
   2  11   1       20.93       22.67      1.68 o 
   3  11   1        1.33        1.05      0.73 o 
   4  11   1        1.99        2.20      0.94 o 
  -3  12   1        0.01       -0.21      0.84 o 
  -2  12   1        5.69        5.88      1.26 o 
  -1  12   1        0.97        0.21      0.84 o 
   0  12   1       23.63       26.87      2.10 o 
   1  12   1        9.93        9.97      1.36 o 
   2  12   1        1.53        0.84      0.73 o 
   3  12   1        1.59        0.63      0.84 o 
   4  12   1        0.66        0.73      0.84 o 
  -2  13   1       10.82        9.55      1.57 o 
  -1  13   1       52.95       51.64      3.04 o 
   0  13   1       15.95       14.38      1.68 o 
   1  13   1        0.00        0.31      0.73 o 
   2  13   1        1.60        0.94      0.94 o 
   3  13   1        0.00        0.63      0.84 o 
  -1  14   1        7.53        4.83      1.26 o 
   0  14   1        0.89        1.99      1.05 o 
   1  14   1        1.60       -0.21      0.84 o 
  -2 -13   2        3.91        3.74      0.84 o 
  -1 -13   2        1.16        0.84      0.84 o 
   0 -13   2        0.04        0.94      0.94 o 
   1 -13   2        2.12        1.68      1.05 o 
  -3 -12   2        1.29        2.20      1.05 o 
  -2 -12   2        1.78        1.36      0.84 o 
  -1 -12   2        9.24       12.28      1.47 o 
   0 -12   2       23.38       28.86      2.20 o 
   1 -12   2        0.01        0.73      0.84 o 
   2 -12   2        0.08        0.84      0.94 o 
  -4 -11   2        5.37        4.20      1.26 o 
  -3 -11   2       15.61       15.11      1.78 o 
  -2 -11   2       49.14       53.74      2.62 o 
  -1 -11   2        1.40        0.63      0.73 o 
   0 -11   2        9.98        9.34      1.36 o 
   1 -11   2        7.92        6.82      1.26 o 
   2 -11   2        6.35        7.24      1.47 o 
   3 -11   2        4.77        4.83      1.36 o 
  -4 -10   2       19.68       13.96      1.78 o 
  -3 -10   2        6.64        8.71      1.36 o 
  -2 -10   2        9.42        8.19      1.15 o 
  -1 -10   2        5.39        4.09      0.94 o 
   0 -10   2       66.55       54.05      2.62 o 
   1 -10   2       24.56       25.09      1.99 o 
   2 -10   2       35.82       34.53      2.52 o 
   3 -10   2        0.04       -0.10      0.84 o 
   4 -10   2       34.14       42.82      3.15 o 
  -5  -9   2        0.03        0.00      0.73 o 
  -4  -9   2        0.94        0.73      0.84 o 
  -3  -9   2        2.89        2.37      0.58 o 
  -2  -9   2        0.52        0.31      0.52 o 
  -1  -9   2       43.50       40.93      2.10 o 
   0  -9   2      105.01       91.94      3.25 o 
   1  -9   2       61.79       61.61      2.83 o 
   2  -9   2       51.26       55.84      2.94 o 
   3  -9   2        0.11        0.42      0.84 o 
   4  -9   2       13.31       14.17      1.89 o 
  -5  -8   2        0.59       -0.42      0.73 o 
  -4  -8   2       39.86       35.79      2.41 o 
  -3  -8   2      238.64      225.89      4.93 o 
  -2  -8   2        0.04        0.31      0.52 o 
  -1  -8   2        3.21        4.51      0.73 o 
   0  -8   2      101.26      111.05      3.36 o 
   1  -8   2       19.71       22.78      1.68 o 
   2  -8   2      736.82      724.33     13.33 o 
   3  -8   2       18.43       18.05      1.78 o 
   4  -8   2        0.80        0.42      0.84 o 
   5  -8   2        0.48        0.63      1.05 o 
  -5  -7   2        1.83        0.63      0.84 o 
  -4  -7   2        0.69        1.68      0.94 o 
  -3  -7   2        1.18        1.04      0.48 o 
  -2  -7   2        5.16        6.82      0.84 o 
  -1  -7   2       62.83       64.45      2.20 o 
   0  -7   2      279.41      303.86      6.19 o 
   1  -7   2        3.32        3.57      0.73 o 
   2  -7   2      143.04      134.03      4.20 o 
   3  -7   2       68.88       60.67      3.04 o 
   4  -7   2        8.79       11.13      1.57 o 
   5  -7   2       12.48       15.64      1.89 o 
  -5  -6   2        0.94        0.94      0.84 o 
  -4  -6   2        0.13       -0.06      0.47 o 
  -3  -6   2       39.45       39.42      0.99 o 
  -2  -6   2       48.26       42.67      0.93 o 
  -1  -6   2      230.57      239.52      4.72 o 
   1  -6   2      825.36      841.37      8.91 o 
   2  -6   2       17.18       19.58      0.81 o 
   3  -6   2       29.84       25.23      1.13 o 
   4  -6   2        3.06        1.74      0.52 o 
   5  -6   2       11.80       14.81      1.18 o 
  -6  -5   2        3.01        1.57      0.94 o 
  -5  -5   2       38.53       41.42      1.66 o 
  -4  -5   2        6.72        5.43      0.63 o 
  -3  -5   2       12.27       13.65      0.61 o 
  -2  -5   2      188.32      210.74      2.42 o 
  -1  -5   2      350.72      330.99      3.70 o 
   0  -5   2       68.43       83.55      2.41 o 
   1  -5   2       35.23       33.40      0.82 o 
   2  -5   2       17.75       14.01      0.70 o 
   3  -5   2        1.01        0.31      0.35 o 
   4  -5   2       55.73       53.59      2.31 o 
   5  -5   2        0.19       -0.14      0.43 o 
   6  -5   2        7.20        8.71      1.07 o 
  -6  -4   2        1.92        1.78      0.84 o 
  -5  -4   2       12.93       12.48      1.00 o 
  -4  -4   2        0.75        0.26      0.37 o 
  -3  -4   2      540.34      573.27      5.43 o 
  -2  -4   2       91.67       90.98      4.08 o 
  -1  -4   2       20.94       17.69      1.36 o 
   0  -4   2     1617.04     1686.60     23.93 o 
   1  -4   2       18.05       14.80      0.54 o 
   2  -4   2      673.21      639.21      7.32 o 
   3  -4   2        0.37        0.07      0.25 o 
   4  -4   2        0.48        0.52      0.40 o 
   5  -4   2       12.35       15.14      1.11 o 
   6  -4   2       22.53       19.25      1.37 o 
  -6  -3   2        0.03       -0.21      0.63 o 
  -5  -3   2        0.41        0.31      0.63 o 
  -4  -3   2      102.76      101.04      2.30 o 
  -3  -3   2      153.76      151.39      1.99 o 
  -2  -3   2      100.91      103.95      2.68 o 
  -1  -3   2      127.62      136.45      1.53 o 
   0  -3   2     1059.23      982.61     30.18 o 
   1  -3   2      110.36      121.03      1.82 o 
   2  -3   2      112.61      106.03      1.94 o 
   3  -3   2      111.07      125.99      2.47 o 
   4  -3   2       28.78       25.82      2.20 o 
   5  -3   2       10.68       10.48      1.00 o 
   6  -3   2        0.56        0.33      0.55 o 
  -6  -2   2       25.82       25.61      2.10 o 
  -5  -2   2       20.97       20.36      1.68 o 
  -4  -2   2      191.69      208.46      3.49 o 
  -3  -2   2      567.12      621.71      7.24 o 
  -2  -2   2       17.91       14.54      1.62 o 
  -1  -2   2       51.39       61.01      1.11 o 
   0  -2   2     8844.46     8171.63     90.84 o 
   1  -2   2     1298.52     1332.74     14.38 o 
   2  -2   2      111.74      113.43      1.99 o 
   3  -2   2      976.27     1007.12     11.09 o 
   4  -2   2        4.55        6.40      0.67 o 
   5  -2   2       22.45       21.31      1.26 o 
   6  -2   2       10.10        7.56      1.36 o 
  -6  -1   2        1.90        2.20      1.05 o 
  -5  -1   2       15.36       15.74      1.68 o 
  -4  -1   2        1.39        0.31      0.37 o 
  -3  -1   2       78.48       85.33      1.82 o 
  -2  -1   2     1300.00     1284.12     12.95 o 
  -1  -1   2        7.48        4.18      0.37 o 
   0  -1   2     1982.94     1967.37     27.29 o 
   1  -1   2    10679.41    10224.78    368.93 o 
   2  -1   2      440.54      447.89      5.30 o 
   3  -1   2      356.22      371.08      4.97 o 
   4  -1   2       62.91       53.07      1.67 o 
   5  -1   2       61.22       59.80      2.00 o 
   6  -1   2       12.91       17.11      1.78 o 
  -6   0   2       26.92       24.67      2.10 o 
  -5   0   2      373.67      413.86      8.82 o 
  -4   0   2        4.98        3.15      0.68 o 
  -3   0   2      154.40      136.38      2.62 o 
  -2   0   2       39.00       33.22      1.05 o 
  -1   0   2       51.38       48.41      0.93 o 
   1   0   2     8928.54     8160.17    107.43 o 
   2   0   2      572.83      583.16      6.56 o 
   3   0   2      109.40      107.74      2.15 o 
   4   0   2       16.09       14.94      0.93 o 
   5   0   2        2.17        1.36      0.73 o 
   6   0   2        3.67        3.46      1.05 o 
  -6   1   2        0.61        0.52      0.73 o 
  -5   1   2       99.47      106.85      3.99 o 
  -4   1   2      107.38      110.46      2.27 o 
  -3   1   2      433.95      426.25      4.21 o 
  -2   1   2      370.51      346.16      4.19 o 
  -1   1   2      953.47      945.40     17.37 o 
   0   1   2      491.12      476.83      6.72 o 
   1   1   2     2135.12     2076.00     28.97 o 
   2   1   2      881.97      925.43     13.54 o 
   3   1   2       58.43       62.28      1.20 o 
   4   1   2       18.10       18.89      1.36 o 
   5   1   2       32.69       30.02      1.99 o 
   6   1   2       15.68       18.47      1.89 o 
  -6   2   2       25.18       29.07      2.31 o 
  -5   2   2      152.86      150.41      4.72 o 
  -4   2   2       64.09       60.58      1.69 o 
  -3   2   2        2.75        1.85      0.33 o 
  -2   2   2       71.09       68.98      1.31 o 
  -1   2   2      490.20      481.98      7.35 o 
   0   2   2      433.73      420.57      6.09 o 
   1   2   2     5816.28     5587.85     76.10 o 
   2   2   2        4.12        5.77      0.63 o 
   3   2   2      198.51      180.22      4.09 o 
   4   2   2        1.27        1.26      0.52 o 
   5   2   2       12.70       14.80      1.57 o 
   6   2   2        4.21        3.04      1.05 o 
  -6   3   2        7.19        6.61      1.36 o 
  -5   3   2        4.87        6.09      1.15 o 
  -4   3   2       33.63       34.62      1.33 o 
  -3   3   2       59.96       64.04      1.55 o 
  -2   3   2       25.34       30.62      0.93 o 
  -1   3   2      394.09      398.13      4.42 o 
   0   3   2     2837.99     2805.24     27.64 o 
   1   3   2     8410.64     7845.54    105.80 o 
   2   3   2      110.12      111.89      2.62 o 
   3   3   2       23.57       23.30      1.36 o 
   4   3   2       61.07       51.01      2.20 o 
   5   3   2       39.54       40.20      2.31 o 
   6   3   2       11.45       11.97      1.57 o 
  -6   4   2        1.36        0.31      0.84 o 
  -5   4   2       88.60       89.22      3.57 o 
  -4   4   2        1.60        0.29      0.89 o 
  -3   4   2       30.78       35.12      1.19 o 
  -2   4   2        4.94        7.35      0.52 o 
  -1   4   2      423.06      422.68      4.75 o 
   0   4   2      134.51      134.66      2.41 o 
   1   4   2      109.45      103.60      2.10 o 
   2   4   2        0.10        0.90      0.42 o 
   3   4   2        1.65        2.73      0.63 o 
   4   4   2       13.76       16.48      1.63 o 
   5   4   2       13.70       12.70      1.47 o 
   6   4   2        3.20        2.83      1.05 o 
  -6   5   2        9.52        5.98      1.36 o 
  -5   5   2       12.27       12.81      1.57 o 
  -4   5   2       28.19       29.03      1.84 o 
  -3   5   2      320.76      324.79      4.60 o 
  -2   5   2      342.23      382.01      4.82 o 
  -1   5   2     1737.11     1758.17     17.40 o 
   0   5   2       77.37       67.95      1.16 o 
   1   5   2     1685.53     1847.19     43.87 o 
   2   5   2        2.47        2.52      0.52 o 
   3   5   2        0.10        0.10      0.42 o 
   4   5   2      260.64      263.34      5.88 o 
   5   5   2       12.41       14.38      1.47 o 
   6   5   2        5.38        6.19      1.26 o 
  -6   6   2        2.82        2.52      1.05 o 
  -5   6   2       18.77       22.46      1.89 o 
  -4   6   2       15.54       13.43      1.00 o 
  -3   6   2       65.28       63.21      1.84 o 
  -2   6   2       66.91       55.48      1.45 o 
  -1   6   2       87.41       80.08      1.55 o 
   0   6   2       23.74       25.19      1.15 o 
   1   6   2        1.91        3.63      0.33 o 
   2   6   2      317.32      338.67      4.41 o 
   3   6   2       81.53       78.61      2.31 o 
   4   6   2       33.28       32.43      1.78 o 
   5   6   2       30.03       33.48      2.10 o 
   6   6   2        7.12       10.29      1.47 o 
  -5   7   2        0.09        0.21      0.63 o 
  -4   7   2      164.63      160.52      3.34 o 
  -3   7   2       88.04       95.00      2.26 o 
  -2   7   2       69.94       68.30      1.66 o 
  -1   7   2      131.79      128.19      2.17 o 
   0   7   2      270.31      255.79      5.04 o 
   1   7   2        0.03        0.40      0.25 o 
   2   7   2      102.57      112.46      1.97 o 
   3   7   2       65.47       65.19      1.58 o 
   4   7   2        9.67        9.92      0.78 o 
   5   7   2       41.73       39.75      1.27 o 
   6   7   2        1.73        0.52      0.84 o 
  -5   8   2        1.12        1.36      0.84 o 
  -4   8   2       52.27       50.55      2.10 o 
  -3   8   2        4.95        4.07      0.59 o 
  -2   8   2        1.32        0.88      0.40 o 
  -1   8   2       28.50       28.13      0.98 o 
   0   8   2        8.09        9.92      0.58 o 
   1   8   2      186.18      191.34      4.30 o 
   2   8   2      118.83      134.56      3.57 o 
   3   8   2       16.38       16.90      1.36 o 
   4   8   2        0.21        0.73      0.63 o 
  -4   9   2       36.85       37.68      2.52 o 
  -3   9   2        5.24        4.62      1.05 o 
  -2   9   2       34.90       35.58      2.10 o 
  -1   9   2       35.23       39.25      1.99 o 
   0   9   2        6.95        6.82      0.84 o 
   1   9   2       53.20       56.57      2.31 o 
   2   9   2       60.18       63.19      2.41 o 
   3   9   2        0.03        0.31      0.63 o 
   4   9   2       10.89       12.39      1.36 o 
   5   9   2        1.48        0.63      0.84 o 
  -4  10   2        2.90        5.67      1.26 o 
  -3  10   2        0.46        1.47      0.84 o 
  -2  10   2       54.85       55.63      2.73 o 
  -1  10   2      166.58      166.15      4.62 o 
   0  10   2       18.98       21.73      1.57 o 
   1  10   2        7.83        6.61      0.94 o 
   2  10   2       31.95       32.96      1.89 o 
   3  10   2       64.93       67.17      2.73 o 
   4  10   2        4.39        2.73      0.94 o 
   5  10   2       10.04        6.51      1.26 o 
  -4  11   2        0.33       -0.63      0.73 o 
  -3  11   2        0.09       -0.10      0.73 o 
  -2  11   2        1.70        1.15      0.84 o 
  -1  11   2       38.16       40.83      2.41 o 
   0  11   2        1.53        2.94      0.94 o 
   1  11   2        2.62        2.62      0.84 o 
   2  11   2        0.66        0.52      0.73 o 
   3  11   2        0.01        0.52      0.73 o 
   4  11   2        0.50       -0.31      0.73 o 
  -3  12   2        0.79        1.36      0.94 o 
  -2  12   2        1.10        1.36      0.84 o 
  -1  12   2       40.03       34.74      2.31 o 
   0  12   2      248.52      242.04      6.19 o 
   1  12   2       15.74       17.00      1.57 o 
   2  12   2        3.79        2.83      0.94 o 
   3  12   2        3.43        3.88      1.05 o 
   4  12   2        3.30        2.94      1.05 o 
  -2  13   2        8.25       10.39      1.57 o 
  -1  13   2       26.20       27.18      2.20 o 
   0  13   2        6.07        5.04      1.26 o 
   1  13   2        1.15        0.73      0.73 o 
   2  13   2        0.11       -0.31      0.73 o 
   3  13   2        2.47        1.89      0.94 o 
  -1  14   2        0.13        0.00      0.84 o 
   0  14   2        1.43        1.47      0.94 o 
   1  14   2        5.15        5.04      1.26 o 
   2  14   2        2.20        4.09      1.15 o 
  -1 -13   3        0.68       -0.37      1.47 o 
   0 -13   3        1.06        0.09      0.55 o 
  -2 -12   3        0.28       -0.10      0.52 o 
  -1 -12   3        0.00        0.31      0.55 o 
   0 -12   3        3.72        4.72      1.26 o 
   1 -12   3        2.73        3.57      1.15 o 
   2 -12   3       11.12       16.69      1.99 o 
  -3 -11   3       30.73       26.66      2.31 o 
  -2 -11   3        3.05        3.20      0.67 o 
  -1 -11   3       15.06       13.37      1.07 o 
   0 -11   3       14.48       16.06      1.68 o 
   1 -11   3        0.06        0.73      0.84 o 
   2 -11   3        0.35       -0.52      0.73 o 
   3 -11   3        3.24        2.83      1.26 o 
  -4 -10   3       12.86        6.93      1.47 o 
  -3 -10   3       23.72       21.10      1.99 o 
  -2 -10   3        0.17        0.05      0.45 o 
  -1 -10   3        0.51        0.00      0.63 o 
   0 -10   3        6.26        6.61      1.15 o 
   1 -10   3        9.51       10.92      1.47 o 
   2 -10   3        9.81       10.39      1.57 o 
   3 -10   3        3.74        3.67      1.26 o 
  -5  -9   3        0.99       -0.31      0.84 o 
  -4  -9   3        0.20       -0.84      0.63 o 
  -3  -9   3        0.18       -0.31      0.63 o 
  -2  -9   3       64.57       64.90      1.99 o 
  -1  -9   3      125.91      114.51      3.67 o 
   0  -9   3       32.74       32.22      2.10 o 
   1  -9   3        6.05        4.62      1.05 o 
   2  -9   3        5.00        6.09      1.15 o 
   3  -9   3       61.98       67.49      3.57 o 
   4  -9   3        6.85        6.93      1.57 o 
  -5  -8   3        0.18        0.00      0.84 o 
  -4  -8   3        1.38        1.05      0.84 o 
  -3  -8   3      368.93      371.45      8.40 o 
  -2  -8   3        0.07        0.32      0.47 o 
  -1  -8   3        1.77        1.47      0.63 o 
   0  -8   3      108.00      103.49      3.46 o 
   1  -8   3        6.20        4.30      0.94 o 
   2  -8   3       36.58       36.42      2.31 o 
   3  -8   3       12.67       13.75      1.68 o 
   4  -8   3       95.77      110.84      4.83 o 
   5  -8   3        4.03        2.41      1.26 o 
  -5  -7   3       31.59       31.59      2.52 o 
  -4  -7   3        1.54        0.42      0.84 o 
  -3  -7   3      330.21      325.59      7.45 o 
  -2  -7   3      618.95      622.74      7.59 o 
  -1  -7   3        1.51        1.98      0.48 o 
   0  -7   3       85.37       78.72      2.83 o 
   1  -7   3       27.36       27.39      1.78 o 
   2  -7   3      128.78      137.71      4.51 o 
   3  -7   3      292.47      287.07      7.45 o 
   4  -7   3        1.22        1.68      0.94 o 
   5  -7   3        2.49        1.15      1.05 o 
  -5  -6   3        4.91        6.61      1.36 o 
  -4  -6   3       25.23       29.91      2.20 o 
  -3  -6   3       82.65       74.00      3.04 o 
  -2  -6   3       17.48       15.66      0.89 o 
  -1  -6   3       81.18       74.63      2.31 o 
   0  -6   3      543.97      539.91      9.45 o 
   1  -6   3      118.61      127.32      3.78 o 
   2  -6   3        4.43        5.46      0.94 o 
   3  -6   3      226.69      222.29      3.73 o 
   4  -6   3       55.85       53.38      1.84 o 
   5  -6   3        0.16        0.19      0.48 o 
  -6  -5   3        0.15        0.21      0.73 o 
  -5  -5   3        0.12        0.15      0.48 o 
  -4  -5   3        0.99        0.72      0.40 o 
  -3  -5   3       49.62       53.16      1.56 o 
  -2  -5   3      142.71      144.21      1.91 o 
  -1  -5   3       12.59       13.26      0.43 o 
   0  -5   3      847.24      967.41     14.90 o 
   1  -5   3      128.84      113.94      3.94 o 
   2  -5   3       80.62       71.23      1.63 o 
   3  -5   3      136.51      133.01      2.65 o 
   4  -5   3        0.04        0.34      0.43 o 
   5  -5   3       22.31       19.22      1.28 o 
   6  -5   3        1.33        0.85      0.68 o 
  -6  -4   3        3.80        3.25      1.05 o 
  -5  -4   3        4.67        6.76      0.85 o 
  -4  -4   3       18.55       16.02      0.98 o 
  -3  -4   3       67.81       74.81      1.84 o 
  -2  -4   3        3.61        5.87      0.36 o 
  -1  -4   3      151.56      139.15      1.69 o 
   0  -4   3        5.29       10.49      0.37 o 
   1  -4   3      135.73      146.23      3.89 o 
   2  -4   3      496.05      506.73      6.73 o 
   3  -4   3        6.98        6.00      1.05 o 
   4  -4   3        9.75        9.07      1.15 o 
   5  -4   3        1.23        1.54      0.60 o 
   6  -4   3       11.03       11.14      1.15 o 
  -6  -3   3        0.46        0.63      0.84 o 
  -5  -3   3        0.02       -0.55      0.40 o 
  -4  -3   3       14.17       14.02      0.93 o 
  -3  -3   3      142.10      138.20      2.59 o 
  -2  -3   3      708.82      761.92      9.28 o 
  -1  -3   3       38.74       38.13      0.75 o 
   0  -3   3     1115.40     1113.98     11.01 o 
   1  -3   3      138.90      153.96      1.85 o 
   2  -3   3       31.27       39.05      1.21 o 
   3  -3   3       16.99       15.14      0.81 o 
   4  -3   3      133.71      131.03      2.87 o 
   5  -3   3       19.88       18.73      1.21 o 
   6  -3   3        0.12        0.00      0.55 o 
  -6  -2   3       11.02       12.39      1.68 o 
  -5  -2   3       41.96       43.45      2.41 o 
  -4  -2   3       18.63       16.95      0.96 o 
  -3  -2   3       16.48       16.32      1.47 o 
  -2  -2   3     1634.11     1721.39     17.22 o 
  -1  -2   3       13.21       10.94      0.36 o 
   0  -2   3      762.46      775.66      6.45 o 
   1  -2   3        2.99        2.00      0.27 o 
   2  -2   3       87.15       81.71      1.69 o 
   3  -2   3      131.56      115.37      2.41 o 
   4  -2   3        4.38        3.81      1.05 o 
   5  -2   3        0.11       -0.10      0.40 o 
   6  -2   3        8.18       10.40      1.07 o 
  -6  -1   3        0.33        0.10      0.73 o 
  -5  -1   3      129.59      137.81      4.51 o 
  -4  -1   3      108.19      105.85      3.62 o 
  -3  -1   3        7.02        5.73      0.59 o 
  -2  -1   3     2458.11     2574.67     25.05 o 
  -1  -1   3       97.37       91.32      1.51 o 
   0  -1   3      998.78     1003.42     14.77 o 
   1  -1   3     8451.49     7757.93    168.36 o 
   2  -1   3      481.33      511.41      6.00 o 
   3  -1   3      102.65       99.58      2.14 o 
   4  -1   3      278.88      276.52      4.45 o 
   5  -1   3        8.80       11.56      1.00 o 
   6  -1   3       13.46       15.01      1.68 o 
  -6   0   3        6.45        8.08      1.36 o 
  -5   0   3       28.13       23.09      1.78 o 
  -4   0   3      123.82      115.66      2.48 o 
  -3   0   3      616.66      683.88      7.90 o 
  -2   0   3       51.07       57.26      1.34 o 
  -1   0   3     3561.69     3459.48     34.03 o 
   0   0   3     1879.49     1815.01     17.88 o 
   1   0   3      281.10      245.75      4.83 o 
   2   0   3     1138.99     1215.33     32.22 o 
   3   0   3      458.46      460.30      5.92 o 
   4   0   3        3.49        5.00      0.94 o 
   5   0   3        1.92        3.15      0.94 o 
   6   0   3        1.36        1.78      0.94 o 
  -6   1   3        2.72        3.88      1.15 o 
  -5   1   3       12.84       11.86      1.47 o 
  -4   1   3       21.15       19.44      2.15 o 
  -3   1   3        1.24        1.07      0.35 o 
  -2   1   3       65.20       78.70      8.92 o 
  -1   1   3     4249.30     4072.09     39.88 o 
   0   1   3     1856.99     1814.14     17.92 o 
   1   1   3     1489.38     1504.07     20.57 o 
   2   1   3       87.88       93.10      2.41 o 
   3   1   3      347.49      347.94      6.61 o 
   4   1   3      132.88      135.71      3.88 o 
   5   1   3       29.56       28.65      1.89 o 
   6   1   3       32.17       34.64      2.41 o 
  -6   2   3        0.26        0.84      0.84 o 
  -5   2   3      104.56      110.63      3.99 o 
  -4   2   3      104.40      106.64      3.57 o 
  -3   2   3       58.60       57.76      1.11 o 
  -2   2   3      120.11      111.13      1.48 o 
  -1   2   3     1172.29     1149.52     16.27 o 
   0   2   3      185.95      183.15      3.04 o 
   1   2   3     2826.34     2930.27     40.62 o 
   2   2   3       98.86       98.00      1.71 o 
   3   2   3       54.16       56.68      2.10 o 
   4   2   3       11.41       11.13      1.15 o 
   5   2   3       41.69       39.05      2.31 o 
   6   2   3        0.73        0.42      0.73 o 
  -6   3   3        6.29       10.71      1.57 o 
  -5   3   3      115.07      108.84      3.99 o 
  -4   3   3      228.22      221.57      5.56 o 
  -3   3   3       51.47       56.42      1.99 o 
  -2   3   3     2014.26     2028.26     20.04 o 
  -1   3   3       11.66       15.32      1.31 o 
   0   3   3       46.39       50.56      2.15 o 
   1   3   3      597.44      611.92      8.92 o 
   2   3   3        4.66        0.94      0.42 o 
   3   3   3      320.89      343.22      6.51 o 
   4   3   3        3.62        5.14      0.94 o 
   5   3   3       78.75       84.91      3.36 o 
   6   3   3        9.52       12.18      1.57 o 
  -6   4   3        8.65        9.13      1.57 o 
  -5   4   3       12.03       12.60      1.57 o 
  -4   4   3      584.07      565.00     10.60 o 
  -3   4   3       45.86       40.82      1.28 o 
  -2   4   3      130.60      127.58      2.20 o 
  -1   4   3      959.87      972.74     17.48 o 
   0   4   3      230.00      233.92      2.89 o 
   1   4   3       27.95       27.39      1.05 o 
   3   4   3       86.04       86.28      2.62 o 
   4   4   3       19.30       21.10      1.47 o 
   5   4   3       55.74       52.58      2.62 o 
   6   4   3        0.00       -0.52      0.63 o 
  -6   5   3       39.02       43.35      2.83 o 
  -5   5   3       46.56       42.51      2.52 o 
  -4   5   3        1.15        2.52      0.84 o 
  -3   5   3      285.65      279.90      4.15 o 
  -2   5   3      430.77      429.99      5.30 o 
  -1   5   3       78.27       71.32      1.41 o 
   0   5   3      117.06      113.27      1.73 o 
   1   5   3      640.33      606.43      6.59 o 
   2   5   3      878.80      877.88     12.81 o 
   3   5   3       54.19       58.25      1.99 o 
   4   5   3       35.22       37.89      1.99 o 
   5   5   3       12.11       13.54      1.47 o 
   6   5   3        2.29        1.78      0.94 o 
  -6   6   3        2.56        1.78      0.94 o 
  -5   6   3        2.33        2.62      0.94 o 
  -4   6   3       70.20       72.93      2.11 o 
  -3   6   3       74.50       72.71      1.86 o 
  -2   6   3      121.27      134.63      2.41 o 
  -1   6   3     1011.80     1046.47     10.91 o 
   0   6   3      751.65      768.19      8.08 o 
   1   6   3      212.64      224.81      4.57 o 
   2   6   3       39.27       50.64      1.26 o 
   3   6   3       14.25       17.84      1.15 o 
   4   6   3        0.01        0.10      0.52 o 
   5   6   3        0.26        0.61      0.48 o 
   6   6   3        0.91        1.26      0.94 o 
  -5   7   3        0.00        0.31      0.63 o 
  -4   7   3       22.29       21.72      1.47 o 
  -3   7   3       36.48       38.71      1.41 o 
  -2   7   3      183.47      163.95      2.82 o 
  -1   7   3       76.38       79.45      1.63 o 
   0   7   3      335.29      358.94      4.32 o 
   1   7   3        3.61        2.71      0.33 o 
   2   7   3        0.14       -0.30      0.26 o 
   3   7   3        2.82        3.58      0.52 o 
   4   7   3        7.26        4.09      0.84 o 
   5   7   3        0.89        1.05      0.84 o 
   6   7   3        0.00        0.52      0.73 o 
  -5   8   3       11.09       12.28      1.57 o 
  -4   8   3        7.77        5.80      0.79 o 
  -3   8   3       12.20       14.00      0.93 o 
  -2   8   3       65.52       64.25      1.70 o 
  -1   8   3       49.46       50.86      1.33 o 
   0   8   3        9.97        9.17      0.55 o 
   1   8   3       60.84       62.37      2.52 o 
   2   8   3      193.11      202.18      3.00 o 
   3   8   3        1.93        2.25      0.73 o 
   4   8   3        9.37       10.25      0.81 o 
   5   8   3       49.21       50.28      2.73 o 
  -4   9   3       51.98       55.10      2.94 o 
  -3   9   3      165.15      156.39      4.72 o 
  -2   9   3       92.09       90.79      3.25 o 
  -1   9   3      130.23      125.43      3.67 o 
   0   9   3        6.43        6.82      0.94 o 
   1   9   3       15.11       11.13      1.15 o 
   2   9   3        4.55        4.30      0.84 o 
   3   9   3       11.93       10.60      1.15 o 
   4   9   3        0.22        0.31      0.73 o 
   5   9   3       15.04       18.89      1.89 o 
  -4  10   3       25.02       28.76      2.31 o 
  -3  10   3       15.51       16.06      1.68 o 
  -2  10   3        1.32        0.84      0.63 o 
  -1  10   3      412.18      403.15      8.08 o 
   0  10   3       37.37       35.16      1.99 o 
   1  10   3       18.17       19.73      1.47 o 
   2  10   3       63.99       58.57      2.52 o 
   3  10   3        8.66        9.34      1.26 o 
   4  10   3        0.02        0.00      0.73 o 
   5  10   3        0.15        0.00      0.94 o 
  -4  11   3        0.15        0.63      0.94 o 
  -3  11   3       52.94       53.74      2.94 o 
  -2  11   3       25.74       23.51      1.89 o 
  -1  11   3       11.92       12.81      1.36 o 
   0  11   3       18.96       21.20      1.68 o 
   1  11   3        1.94        1.89      0.73 o 
   2  11   3        0.49        0.52      0.73 o 
   3  11   3       54.45       49.23      2.52 o 
   4  11   3        3.49        3.04      0.94 o 
  -3  12   3        1.70        2.52      1.05 o 
  -2  12   3        3.00        2.52      0.94 o 
  -1  12   3       13.66       11.86      1.36 o 
   0  12   3       79.16       84.49      3.36 o 
   1  12   3       14.64       16.06      1.57 o 
   2  12   3       60.11       59.83      2.94 o 
   3  12   3        0.46       -0.73      0.73 o 
   4  12   3        0.01       -0.42      0.73 o 
  -2  13   3        4.92        6.40      1.36 o 
  -1  13   3        1.01        0.94      0.84 o 
   0  13   3        6.53        5.04      1.15 o 
   1  13   3        5.00        2.83      0.94 o 
   2  13   3        0.12        0.21      0.84 o 
   3  13   3        0.23       -0.63      0.73 o 
  -1  14   3        1.32        1.26      0.84 o 
   0  14   3        0.83        1.78      1.05 o 
   1  14   3        3.69        5.25      1.26 o 
   2  14   3        0.00       -0.42      0.73 o 
  -2 -12   4        0.27       -0.94      0.63 o 
  -1 -12   4        7.93        7.25      0.96 o 
   0 -12   4       16.04       13.56      1.22 o 
   1 -12   4        8.89        9.97      1.57 o 
  -3 -11   4        4.09        2.31      1.05 o 
  -2 -11   4        5.78        5.46      1.26 o 
  -1 -11   4       92.54       88.46      4.99 o 
   0 -11   4        0.73        1.40      0.58 o 
   1 -11   4        0.22       -0.31      0.73 o 
   2 -11   4       56.23       65.70      3.67 o 
  -4 -10   4        0.68        0.31      0.94 o 
  -3 -10   4        0.31       -0.52      0.63 o 
  -2 -10   4        3.79        3.26      0.70 o 
  -1 -10   4        0.03        0.61      0.50 o 
   0 -10   4        4.22        1.77      0.55 o 
   1 -10   4        0.13       -0.10      0.43 o 
   2 -10   4        4.08        4.62      1.15 o 
   3 -10   4        9.50       11.23      1.78 o 
  -4  -9   4       16.54       12.81      1.78 o 
  -3  -9   4        1.24        2.20      0.94 o 
  -2  -9   4       15.94       15.60      2.41 o 
  -1  -9   4        2.81        1.55      0.55 o 
   0  -9   4       30.04       26.21      1.34 o 
   1  -9   4       25.64       26.79      1.36 o 
   2  -9   4        3.84        3.25      1.05 o 
   3  -9   4        0.31       -0.31      0.84 o 
   4  -9   4        0.09       -0.21      0.94 o 
  -5  -8   4        1.54        1.68      1.05 o 
  -4  -8   4        0.75        1.05      0.84 o 
  -3  -8   4       58.08       59.62      3.15 o 
  -2  -8   4       16.55       15.84      2.05 o 
  -1  -8   4       32.04       33.60      2.20 o 
   0  -8   4       33.40       33.82      1.41 o 
   1  -8   4        3.40        3.26      0.58 o 
   2  -8   4       15.88       14.06      1.68 o 
   3  -8   4      125.02      118.18      4.72 o 
   4  -8   4        4.45        2.73      1.26 o 
  -5  -7   4        2.78        1.89      1.05 o 
  -4  -7   4        3.55        2.31      1.05 o 
  -3  -7   4       22.89       19.42      1.89 o 
  -2  -7   4       88.04       92.28      2.19 o 
  -1  -7   4       29.57       32.77      1.33 o 
   0  -7   4       50.54       51.17      2.57 o 
   1  -7   4        0.16       -0.21      0.27 o 
   2  -7   4       56.78       54.89      2.83 o 
   3  -7   4        0.78        0.84      0.84 o 
   4  -7   4       17.75       18.89      2.10 o 
   5  -7   4       10.25       12.49      1.89 o 
  -5  -6   4        0.03        0.31      0.73 o 
  -4  -6   4       13.52       11.65      1.57 o 
  -3  -6   4       84.50       84.28      3.46 o 
  -2  -6   4        7.44        7.98      0.89 o 
  -1  -6   4        1.62        1.49      0.40 o 
   0  -6   4        0.24        0.45      0.63 o 
   1  -6   4       11.36        7.99      0.66 o 
   2  -6   4      196.41      203.52      5.56 o 
   3  -6   4      109.40      112.31      4.30 o 
   4  -6   4        3.16        3.57      1.15 o 
   5  -6   4       17.46       20.57      2.20 o 
  -5  -5   4        0.83        1.68      0.94 o 
  -4  -5   4       32.20       33.70      1.46 o 
  -3  -5   4       26.53       25.76      1.11 o 
  -2  -5   4        0.22        0.49      0.23 o 
  -1  -5   4      227.56      228.98      2.58 o 
   0  -5   4       62.61       53.77      1.45 o 
   1  -5   4      100.06      129.83      1.71 o 
   2  -5   4      200.91      217.20      3.30 o 
   3  -5   4      382.53      389.91      5.52 o 
   4  -5   4       21.64       22.05      1.24 o 
   5  -5   4       13.17       14.36      1.16 o 
  -6  -4   4       17.60       14.17      1.78 o 
  -5  -4   4       77.44       79.41      3.57 o 
  -4  -4   4        1.45        2.11      0.50 o 
  -3  -4   4      134.95      139.38      2.72 o 
  -2  -4   4      198.33      200.88      2.39 o 
  -1  -4   4       11.66       10.72      0.44 o 
   0  -4   4       33.99       28.06      0.83 o 
   1  -4   4     1771.45     1822.52     16.55 o 
   2  -4   4       34.82       36.05      1.06 o 
   3  -4   4       61.03       51.34      1.59 o 
   4  -4   4        0.14        0.15      0.40 o 
   5  -4   4        2.18        3.09      0.70 o 
   6  -4   4        1.29        1.53      0.73 o 
  -6  -3   4        0.01        0.52      0.84 o 
  -5  -3   4       38.30       41.89      1.71 o 
  -4  -3   4        0.11        0.04      0.40 o 
  -3  -3   4       14.46       14.44      0.85 o 
  -2  -3   4       54.35       66.87      1.15 o 
  -1  -3   4      764.33      768.85      6.67 o 
   0  -3   4      145.94      131.57      1.84 o 
   1  -3   4     1956.75     2007.31     20.99 o 
   2  -3   4      320.01      324.03      9.87 o 
   3  -3   4       44.55       42.15      2.31 o 
   4  -3   4        7.20        7.12      0.78 o 
   5  -3   4        0.42        0.16      0.48 o 
   6  -3   4        4.50        5.93      0.93 o 
  -6  -2   4        5.91        4.72      1.26 o 
  -5  -2   4        0.54        0.52      0.52 o 
  -4  -2   4       85.85       88.84      2.26 o 
  -3  -2   4       84.68       77.52      1.89 o 
  -2  -2   4      274.20      320.67      4.30 o 
  -1  -2   4      402.16      411.59      3.85 o 
   0  -2   4       34.42       22.31      1.03 o 
   1  -2   4      624.73      685.61     15.71 o 
   2  -2   4       51.54       49.46      1.64 o 
   3  -2   4       10.84       12.16      0.81 o 
   4  -2   4       20.41       21.36      1.21 o 
   5  -2   4        3.58        4.01      0.70 o 
   6  -2   4        0.07       -0.49      0.50 o 
  -6  -1   4        0.05       -0.10      0.63 o 
  -5  -1   4        9.50        6.89      0.85 o 
  -4  -1   4       39.71       44.71      1.56 o 
  -3  -1   4      161.84      161.35      3.52 o 
  -2  -1   4      781.95      784.96      8.64 o 
  -1  -1   4      105.66      102.46      1.99 o 
   0  -1   4      438.72      434.62      5.82 o 
   1  -1   4        9.24       10.26      0.40 o 
   2  -1   4     1426.83     1453.32     17.21 o 
   3  -1   4        2.07        1.05      0.37 o 
   4  -1   4        0.24        0.60      0.48 o 
   5  -1   4       77.70       73.91      2.33 o 
   6  -1   4        6.11        5.98      1.26 o 
  -6   0   4        0.80       -0.52      0.63 o 
  -5   0   4       21.46       21.83      1.78 o 
  -4   0   4      397.18      394.17      5.60 o 
  -3   0   4       50.67       50.49      1.48 o 
  -2   0   4      210.65      229.57      3.34 o 
  -1   0   4       22.31       15.30      0.58 o 
   0   0   4      212.19      201.52      2.07 o 
   1   0   4       35.68       30.75      0.67 o 
   2   0   4       34.97       36.00      1.68 o 
   3   0   4      483.93      502.82      6.40 o 
   4   0   4      117.04      117.19      2.69 o 
   5   0   4       16.20       14.59      1.47 o 
   6   0   4        0.05        0.31      0.73 o 
  -6   1   4        5.89        6.19      1.26 o 
  -5   1   4       14.66       16.69      1.68 o 
  -4   1   4       89.38       96.15      2.37 o 
  -3   1   4      330.77      321.87      4.53 o 
  -2   1   4      738.08      771.60     10.50 o 
  -1   1   4       37.56       33.90      0.94 o 
   0   1   4       35.97       39.50      1.00 o 
   1   1   4     1508.60     1495.15     20.68 o 
   2   1   4       77.56       94.51      1.84 o 
   3   1   4       70.23       76.31      2.52 o 
   4   1   4      109.13      115.88      3.57 o 
   5   1   4        1.30        2.10      0.84 o 
   6   1   4        0.41        0.63      0.84 o 
  -6   2   4       10.84        9.03      1.47 o 
  -5   2   4       81.58       85.86      3.57 o 
  -4   2   4      189.19      174.48      3.30 o 
  -3   2   4       41.86       39.06      2.52 o 
  -2   2   4      288.08      291.32      3.93 o 
  -1   2   4       21.99       29.18      1.15 o 
   0   2   4     4013.97     3900.31     53.00 o 
   1   2   4      110.06      116.82      2.41 o 
   2   2   4     1913.88     2030.76     28.13 o 
   3   2   4       25.37       28.02      1.47 o 
   4   2   4       62.40       66.12      2.62 o 
   5   2   4        0.38       -0.10      0.63 o 
   6   2   4        0.10        0.10      0.73 o 
  -6   3   4       12.50        9.87      1.57 o 
  -5   3   4        4.56        4.83      1.05 o 
  -4   3   4      334.87      335.77      7.45 o 
  -3   3   4      241.11      243.38      3.48 o 
  -2   3   4      650.34      646.18      7.06 o 
  -1   3   4      287.40      288.23      3.40 o 
   0   3   4     2415.66     2250.23     31.49 o 
   1   3   4      136.17      151.35      2.94 o 
   2   3   4      847.91      891.63     13.22 o 
   3   3   4      105.13      107.37      2.94 o 
   4   3   4       36.50       45.13      2.20 o 
   5   3   4       39.64       39.78      2.31 o 
   6   3   4       12.97       13.75      1.68 o 
  -6   4   4        4.25        6.19      1.36 o 
  -5   4   4       23.46       23.93      1.89 o 
  -4   4   4       40.31       39.78      2.31 o 
  -3   4   4       73.26       73.45      1.71 o 
  -2   4   4      371.80      362.97      5.09 o 
  -1   4   4      804.81      894.66     12.02 o 
   0   4   4      182.33      181.32      2.45 o 
   1   4   4      171.39      185.15      3.46 o 
   2   4   4     2297.44     2310.80     31.70 o 
   3   4   4       33.48       33.17      1.57 o 
   4   4   4        2.46        2.75      0.63 o 
   5   4   4       18.96       25.72      1.89 o 
   6   4   4        2.42        0.94      0.84 o 
  -6   5   4       12.60       14.59      1.78 o 
  -5   5   4        4.70        3.36      1.05 o 
  -4   5   4      136.16      129.73      4.20 o 
  -3   5   4       93.92       80.51      1.88 o 
  -2   5   4        2.73        5.32      0.48 o 
  -1   5   4        2.10        0.63      0.31 o 
   0   5   4      161.77      142.13      2.11 o 
   1   5   4      238.26      269.43      4.62 o 
   2   5   4      817.71      835.69     12.49 o 
   3   5   4       10.65       14.17      1.15 o 
   4   5   4        3.27        3.78      0.84 o 
   5   5   4       35.73       34.24      1.45 o 
   6   5   4       14.56       14.15      1.15 o 
  -6   6   4        8.89       12.91      1.78 o 
  -5   6   4       11.31       11.76      1.57 o 
  -4   6   4       31.39       30.02      1.99 o 
  -3   6   4      128.75      118.29      2.45 o 
  -2   6   4       33.99       32.82      1.07 o 
  -1   6   4       44.40       45.96      1.31 o 
   0   6   4       72.73       65.80      1.84 o 
   1   6   4      841.91      872.02     14.69 o 
   2   6   4        8.44        4.09      0.63 o 
   3   6   4        0.50        0.94      0.52 o 
   4   6   4       54.98       48.81      2.20 o 
   5   6   4       32.44       30.44      1.89 o 
   6   6   4        5.19        4.93      1.15 o 
  -5   7   4       61.37       66.02      3.25 o 
  -4   7   4        1.26        0.31      0.63 o 
  -3   7   4       25.85       27.98      1.19 o 
  -2   7   4      176.42      167.99      2.86 o 
  -1   7   4      234.56      236.71      4.25 o 
   0   7   4        4.64        3.97      0.40 o 
   1   7   4       28.21       35.23      1.06 o 
   2   7   4       68.82       68.21      1.59 o 
   3   7   4        2.83        3.04      0.73 o 
   4   7   4        1.81        0.84      0.63 o 
   5   7   4        0.79       -0.84      0.63 o 
   6   7   4        0.00        0.52      0.84 o 
  -5   8   4        0.44       -0.42      0.63 o 
  -4   8   4        2.10        2.83      0.84 o 
  -3   8   4      184.02      179.94      3.38 o 
  -2   8   4       23.48       24.65      1.04 o 
  -1   8   4      355.90      358.79      5.35 o 
   0   8   4      183.51      201.63      4.51 o 
   1   8   4       76.62       76.75      1.59 o 
   2   8   4      125.92      138.04      3.73 o 
   3   8   4       10.45       12.20      0.83 o 
   4   8   4        0.49       -0.05      0.45 o 
   5   8   4        0.03       -0.73      0.73 o 
  -5   9   4        1.69        3.04      1.05 o 
  -4   9   4       15.23       15.43      1.57 o 
  -3   9   4       37.03       33.31      1.45 o 
  -2   9   4       58.40       54.17      1.63 o 
  -1   9   4       53.84       52.24      1.55 o 
   0   9   4       30.92       35.65      1.16 o 
   1   9   4        0.05       -0.05      0.37 o 
   2   9   4       12.00       12.91      1.26 o 
   3   9   4       11.88       12.18      1.36 o 
   4   9   4        0.63        1.47      0.84 o 
   5   9   4        0.19        0.84      0.84 o 
  -3  10   4        1.67        2.20      0.84 o 
  -2  10   4        2.91        2.73      0.84 o 
  -1  10   4        6.97        6.30      0.94 o 
   0  10   4       13.08        9.97      1.15 o 
   1  10   4       12.11       11.86      1.26 o 
   2  10   4        0.98        1.47      0.73 o 
   3  10   4       34.08       35.48      2.20 o 
   4  10   4        5.55        5.46      1.15 o 
   5  10   4        1.22        0.31      0.94 o 
  -3  11   4       12.49       11.65      1.57 o 
  -2  11   4        0.40        0.42      0.63 o 
  -1  11   4       11.92       11.76      1.36 o 
   0  11   4      126.02      126.79      3.99 o 
   1  11   4        9.76        9.76      1.15 o 
   2  11   4       22.01       22.46      1.78 o 
   3  11   4        2.04        1.78      0.84 o 
   4  11   4        0.72        0.94      0.84 o 
  -3  12   4        4.80        3.15      1.05 o 
  -2  12   4        0.47       -0.21      0.63 o 
  -1  12   4        2.68        2.83      0.84 o 
   0  12   4        2.83        1.99      0.84 o 
   1  12   4       40.24       45.97      2.52 o 
   2  12   4       13.41       18.68      1.78 o 
   3  12   4        0.26        0.84      0.84 o 
   4  12   4        2.86        1.89      0.94 o 
  -2  13   4        9.64       10.39      1.47 o 
  -1  13   4        4.36        4.93      1.15 o 
   0  13   4        6.43       10.08      1.36 o 
   1  13   4        0.01       -0.42      0.63 o 
   2  13   4        0.01        0.21      0.73 o 
   3  13   4        0.14        1.47      1.05 o 
  -1  14   4        3.34        3.36      1.15 o 
   0  14   4        4.26        3.99      1.15 o 
   1  14   4       11.17       14.17      1.68 o 
   2  14   4        0.67        1.15      0.94 o 
  -1 -12   5        0.01       -0.34      0.63 o 
   0 -12   5        2.98        1.79      0.68 o 
  -2 -11   5       20.00       16.37      1.89 o 
  -1 -11   5        3.09        3.15      0.74 o 
   0 -11   5       10.03        9.05      1.00 o 
   1 -11   5        1.27        1.15      0.94 o 
   2 -11   5        0.54        0.31      1.05 o 
  -3 -10   5       12.81       11.55      1.68 o 
  -2 -10   5        0.35        0.00      0.73 o 
  -1 -10   5        0.01        0.06      0.52 o 
   0 -10   5        9.45        8.09      0.96 o 
   1 -10   5        1.14        0.00      0.63 o 
   2 -10   5        2.45        4.09      1.26 o 
   3 -10   5        1.21        2.10      1.15 o 
  -4  -9   5        0.66        1.15      0.94 o 
  -3  -9   5        2.21        1.89      0.94 o 
  -2  -9   5      109.42      106.74      4.20 o 
  -1  -9   5       21.01       20.26      1.26 o 
   0  -9   5      110.92      106.80      2.74 o 
   1  -9   5       66.74       64.20      2.09 o 
   2  -9   5        6.75       10.18      1.57 o 
   3  -9   5       39.12       45.76      3.25 o 
  -4  -8   5       18.01       16.79      1.99 o 
  -3  -8   5       80.88       69.59      3.46 o 
  -2  -8   5      267.95      271.64      6.93 o 
  -1  -8   5      319.90      313.97      5.01 o 
   0  -8   5       58.96       64.96      2.04 o 
   1  -8   5       79.97       84.19      2.32 o 
   2  -8   5       13.10       10.71      1.57 o 
   3  -8   5       22.48       28.76      2.52 o 
   4  -8   5        0.89       -0.10      1.05 o 
  -5  -7   5        0.69       -0.63      0.84 o 
  -4  -7   5        0.11        0.00      0.73 o 
  -3  -7   5        0.19       -0.94      0.63 o 
  -2  -7   5       16.42       15.64      1.68 o 
  -1  -7   5      111.70      116.03      2.59 o 
   0  -7   5        0.75        1.36      0.45 o 
   1  -7   5      110.39      109.99      2.54 o 
   2  -7   5        2.73        2.41      0.94 o 
   3  -7   5        3.62        3.88      1.15 o 
   4  -7   5        0.62        0.21      0.84 o 
  -5  -6   5        0.00       -0.52      0.73 o 
  -4  -6   5       20.44       22.67      2.10 o 
  -3  -6   5        4.59        2.10      1.05 o 
  -2  -6   5      123.16      123.96      4.20 o 
  -1  -6   5        0.14       -0.47      0.33 o 
   0  -6   5      231.26      225.99      3.75 o 
   1  -6   5        0.14        0.49      0.33 o 
   2  -6   5       26.53       27.18      2.10 o 
   3  -6   5        9.01        7.14      1.36 o 
   4  -6   5       86.01       79.98      3.99 o 
   5  -6   5        9.72       12.49      1.89 o 
  -5  -5   5        1.02       -0.10      0.73 o 
  -4  -5   5        4.80        5.77      1.15 o 
  -3  -5   5        5.36        4.83      1.05 o 
  -2  -5   5      765.81      803.78     13.85 o 
  -1  -5   5       33.41       40.30      1.36 o 
   0  -5   5      133.52      134.07      2.56 o 
   1  -5   5       12.96       10.88      1.00 o 
   2  -5   5       33.23       34.51      1.16 o 
   3  -5   5       74.14       73.15      2.26 o 
   4  -5   5       33.42       32.29      1.46 o 
   5  -5   5       11.43       14.82      1.21 o 
  -6  -4   5        4.80        5.88      1.26 o 
  -5  -4   5       10.15        7.93      0.93 o 
  -4  -4   5       16.43       16.76      1.68 o 
  -3  -4   5       73.03       76.77      2.02 o 
  -2  -4   5       95.00      103.90      2.09 o 
  -1  -4   5      191.05      193.96      2.47 o 
   0  -4   5        3.88        3.58      0.32 o 
   1  -4   5       15.43       18.15      0.61 o 
   2  -4   5       85.32       95.54      3.99 o 
   3  -4   5      173.96      177.07      4.09 o 
   4  -4   5        6.25        6.23      1.05 o 
   5  -4   5        1.29        1.48      0.66 o 
  -6  -3   5        0.03        0.52      0.73 o 
  -5  -3   5       27.31       23.55      1.37 o 
  -4  -3   5       20.14       19.44      1.15 o 
  -3  -3   5        0.87        1.09      0.42 o 
  -2  -3   5      104.94      117.89      3.73 o 
  -1  -3   5       48.74       47.64      0.97 o 
   0  -3   5       48.50       46.45      1.17 o 
   1  -3   5     1167.08     1133.67     16.01 o 
   2  -3   5      105.75      103.20      2.04 o 
   3  -3   5      144.60      141.70      4.51 o 
   4  -3   5      273.32      273.62      4.69 o 
   5  -3   5       13.74       15.97      1.21 o 
   6  -3   5        0.08        0.12      0.60 o 
  -6  -2   5        1.41       -0.21      0.73 o 
  -5  -2   5       26.99       30.32      1.58 o 
  -4  -2   5       56.63       52.99      2.20 o 
  -3  -2   5      136.04      141.15      2.78 o 
  -2  -2   5       12.81       13.88      0.73 o 
  -1  -2   5     2036.10     2104.07     27.99 o 
   0  -2   5        0.43        0.31      0.42 o 
   1  -2   5      552.36      578.23      6.88 o 
   2  -2   5     1918.17     1888.76     15.36 o 
   3  -2   5      160.34      164.66      4.36 o 
   4  -2   5       32.37       34.60      1.49 o 
   5  -2   5        1.34        1.21      0.59 o 
   6  -2   5        0.52        0.94      0.63 o 
  -6  -1   5       21.07       19.42      2.10 o 
  -5  -1   5       12.79       15.80      1.19 o 
  -4  -1   5        2.14        0.79      0.48 o 
  -3  -1   5       18.35        9.83      1.10 o 
  -2  -1   5      196.03      220.04      3.33 o 
  -1  -1   5       25.49       28.27      0.65 o 
   0  -1   5      958.69      938.97      7.93 o 
   1  -1   5     1010.68     1076.99      9.04 o 
   2  -1   5       39.16       40.84      1.52 o 
   3  -1   5       27.91       30.57      1.24 o 
   4  -1   5       68.14       66.08      2.02 o 
   5  -1   5        0.62        0.64      0.50 o 
   6  -1   5        0.27       -0.42      0.63 o 
  -6   0   5       24.02       28.86      2.31 o 
  -5   0   5       20.17       16.30      1.84 o 
  -4   0   5        2.82        1.57      0.52 o 
  -3   0   5       62.55       64.79      2.05 o 
  -2   0   5      373.46      346.10      4.63 o 
  -1   0   5      330.75      309.42      3.96 o 
   0   0   5      119.94      121.26      1.54 o 
   1   0   5       16.30       10.71      0.46 o 
   2   0   5       11.20        8.41      0.58 o 
   3   0   5       45.32       44.84      1.49 o 
   4   0   5        9.77        8.13      0.85 o 
   5   0   5        0.01        0.21      0.63 o 
   6   0   5        0.36        0.10      0.73 o 
  -6   1   5       26.59       30.33      2.41 o 
  -5   1   5        0.01       -0.10      0.63 o 
  -4   1   5        2.61        2.60      0.59 o 
  -3   1   5        7.52        6.73      0.68 o 
  -2   1   5      285.58      299.10      4.15 o 
  -1   1   5     3509.90     3559.13     34.28 o 
   0   1   5      716.70      731.27      7.71 o 
   1   1   5      252.25      264.18      4.62 o 
   2   1   5        6.90        8.93      0.66 o 
   3   1   5       10.07        7.56      0.94 o 
   4   1   5       14.16       14.59      1.36 o 
   5   1   5       24.59       22.25      1.78 o 
   6   1   5        0.06       -0.10      0.73 o 
  -6   2   5       10.72       14.80      1.89 o 
  -5   2   5        0.72        0.84      0.73 o 
  -4   2   5      712.11      719.62      8.94 o 
  -3   2   5      433.27      422.75      5.71 o 
  -2   2   5       81.16       91.09      1.97 o 
  -1   2   5      250.25      228.41      2.43 o 
   0   2   5       27.09       27.18      1.05 o 
   1   2   5      352.35      353.71      5.88 o 
   2   2   5      217.12      209.92      4.20 o 
   3   2   5       59.18       56.89      2.10 o 
   4   2   5       91.70       93.69      2.23 o 
   5   2   5        4.28        4.93      1.05 o 
   6   2   5        9.92       10.92      1.57 o 
  -6   3   5       24.91       24.88      2.31 o 
  -5   3   5        2.24        0.73      0.73 o 
  -4   3   5        0.25        2.20      0.84 o 
  -3   3   5      189.61      184.31      4.72 o 
  -2   3   5       23.12       18.39      0.62 o 
  -1   3   5     1443.21     1448.86     14.40 o 
   0   3   5      556.81      576.96      8.71 o 
   1   3   5      385.22      402.52      6.51 o 
   2   3   5       19.22       18.26      1.15 o 
   3   3   5       26.55       28.44      1.57 o 
   4   3   5       15.70       13.96      1.36 o 
   5   3   5        2.22        3.41      0.67 o 
   6   3   5        0.47        0.53      0.68 o 
  -6   4   5        1.33        1.57      0.94 o 
  -5   4   5        3.10        1.26      0.84 o 
  -4   4   5      159.41      154.82      4.72 o 
  -3   4   5      359.60      348.05      7.24 o 
  -2   4   5        0.89        1.63      0.27 o 
  -1   4   5     1203.47     1288.65     12.99 o 
   0   4   5      550.78      519.03      7.98 o 
   1   4   5       10.04       11.86      0.84 o 
   2   4   5      329.15      308.48      5.56 o 
   3   4   5        6.77        6.09      0.84 o 
   4   4   5      124.40      120.60      3.57 o 
   5   4   5        8.02        8.61      1.26 o 
   6   4   5       12.78       13.85      1.57 o 
  -6   5   5        2.08        1.68      1.05 o 
  -5   5   5       22.81       21.10      1.89 o 
  -4   5   5       96.09       95.93      3.67 o 
  -3   5   5       74.75       67.80      2.73 o 
  -2   5   5      656.72      654.47      7.45 o 
  -1   5   5       29.35       24.08      0.81 o 
   0   5   5       78.19       90.91      1.63 o 
   1   5   5       46.69       54.79      1.68 o 
   2   5   5      309.49      278.14      5.25 o 
   3   5   5      384.01      387.72      7.03 o 
   4   5   5       67.87       64.66      2.52 o 
   5   5   5        1.25        1.05      0.73 o 
   6   5   5        0.75        0.21      0.84 o 
  -5   6   5       22.05       23.09      1.99 o 
  -4   6   5       84.70       85.02      3.46 o 
  -3   6   5        0.38        0.68      0.79 o 
  -2   6   5       12.95       11.30      0.70 o 
  -1   6   5      218.70      222.76      3.19 o 
   0   6   5       42.50       48.06      1.18 o 
   1   6   5        8.00        6.58      0.55 o 
   2   6   5       67.09       73.26      2.20 o 
   3   6   5       26.73       25.51      1.47 o 
   4   6   5        4.07        3.88      0.94 o 
   5   6   5        0.02       -1.10      0.73 o 
   6   6   5        1.16        0.84      0.84 o 
  -5   7   5        2.71        2.31      0.94 o 
  -4   7   5       11.91       12.60      1.47 o 
  -3   7   5      156.53      150.67      3.67 o 
  -2   7   5        6.24        4.21      0.52 o 
  -1   7   5       48.75       54.82      1.37 o 
   0   7   5        0.09        0.10      0.22 o 
   1   7   5       15.68       15.22      0.94 o 
   2   7   5       51.09       55.63      1.46 o 
   3   7   5        2.01        1.05      0.63 o 
   4   7   5        2.40        1.36      0.73 o 
   5   7   5        3.02        2.41      0.94 o 
   6   7   5        4.49        4.51      1.15 o 
  -5   8   5       43.66       43.35      2.73 o 
  -4   8   5        4.01        3.67      0.94 o 
  -3   8   5       89.79       83.88      2.22 o 
  -2   8   5       14.83       13.78      0.85 o 
  -1   8   5      146.33      143.57      2.52 o 
   0   8   5       38.07       41.20      1.18 o 
   1   8   5       14.43       13.39      0.76 o 
   2   8   5      414.66      427.59      7.29 o 
   3   8   5        3.29        1.74      0.48 o 
   4   8   5        6.35        5.88      1.05 o 
   5   8   5        3.68        1.57      0.84 o 
  -5   9   5        3.53        3.04      1.05 o 
  -4   9   5        1.04        0.73      0.73 o 
  -3   9   5       49.05       53.79      2.15 o 
  -2   9   5       26.87       27.04      1.19 o 
  -1   9   5        0.50        0.47      0.63 o 
   0   9   5      827.83      830.15     12.18 o 
   1   9   5       36.14       36.74      1.18 o 
   2   9   5       15.32       17.63      1.84 o 
   3   9   5        3.78        4.24      1.10 o 
   4   9   5        4.58        6.09      0.81 o 
   5   9   5        0.98        1.36      0.94 o 
  -3  10   5        3.50        4.30      1.05 o 
  -2  10   5       87.50       89.22      3.25 o 
  -1  10   5       18.10       21.20      1.47 o 
   0  10   5        5.37        7.66      1.15 o 
   1  10   5       87.96       89.74      3.15 o 
   2  10   5       56.68       53.53      2.62 o 
   3  10   5        0.04        0.73      0.73 o 
   4  10   5        3.19        3.88      1.15 o 
   5  10   5        0.05       -0.42      0.84 o 
  -3  11   5        0.03        0.52      0.84 o 
  -2  11   5       11.45       11.34      1.26 o 
  -1  11   5       10.37       11.34      1.26 o 
   0  11   5       82.55       84.81      3.15 o 
   1  11   5        0.30        0.10      0.63 o 
   2  11   5        3.55        3.36      0.94 o 
   3  11   5        2.75        2.31      1.05 o 
   4  11   5       13.20       12.18      1.57 o 
  -3  12   5       61.77       59.72      3.15 o 
  -2  12   5        7.89        6.51      1.15 o 
  -1  12   5       12.59       10.18      1.36 o 
   0  12   5       58.81       62.03      2.83 o 
   1  12   5        8.90        7.87      1.15 o 
   2  12   5        8.98        8.40      1.36 o 
   3  12   5       17.11       15.95      1.78 o 
   4  12   5        0.18        0.42      0.94 o 
  -2  13   5        5.74        6.30      1.26 o 
  -1  13   5        9.33        8.19      1.36 o 
   0  13   5        0.55       -0.52      0.73 o 
   1  13   5        7.35        7.14      1.26 o 
   2  13   5        0.19       -1.05      0.73 o 
   3  13   5        0.03       -0.42      0.84 o 
  -1  14   5        3.32        4.93      1.15 o 
   0  14   5        3.65        3.04      1.15 o 
   1  14   5        1.54        3.46      1.05 o 
   2  14   5        0.55        1.05      1.05 o 
  -2 -11   6        7.96        6.51      1.36 o 
  -1 -11   6        0.04        0.73      0.73 o 
   0 -11   6       14.07       10.30      1.11 o 
   1 -11   6        1.03        2.73      1.15 o 
  -3 -10   6        2.09        1.57      1.05 o 
  -2 -10   6        0.02        0.42      0.84 o 
  -1 -10   6        0.01       -0.72      0.48 o 
   0 -10   6        0.14        0.19      0.50 o 
   1 -10   6        2.61        3.67      1.15 o 
   2 -10   6        7.45       13.54      1.99 o 
  -4  -9   6        0.47        1.47      1.05 o 
  -3  -9   6        5.69        6.61      1.47 o 
  -2  -9   6       33.57       36.63      2.62 o 
  -1  -9   6       18.60       21.12      2.89 o 
   0  -9   6       57.47       61.63      2.15 o 
   1  -9   6       41.10       42.09      2.73 o 
   2  -9   6        3.09        1.89      1.15 o 
   3  -9   6       24.45       29.81      2.73 o 
  -4  -8   6       24.11       27.08      2.52 o 
  -3  -8   6        9.83       11.13      1.68 o 
  -2  -8   6       31.08       29.91      2.31 o 
  -1  -8   6        9.35       11.85      1.04 o 
   0  -8   6        3.84        4.78      1.15 o 
   1  -8   6       10.40       12.67      1.06 o 
   2  -8   6        0.01        1.36      0.94 o 
   3  -8   6       13.95       16.58      2.10 o 
   4  -8   6        3.03        3.67      1.47 o 
  -5  -7   6        2.24        0.21      0.94 o 
  -4  -7   6        0.18        0.00      0.84 o 
  -3  -7   6        6.49        8.40      1.47 o 
  -2  -7   6        2.32        2.10      1.05 o 
  -1  -7   6       21.57       20.83      1.22 o 
   0  -7   6        8.09        6.14      0.78 o 
   1  -7   6       43.28       49.13      2.41 o 
   2  -7   6        3.01        5.14      1.15 o 
   3  -7   6       13.70       11.97      1.78 o 
   4  -7   6        0.17       -0.52      0.84 o 
  -5  -6   6        1.02       -0.31      0.94 o 
  -4  -6   6       23.21       25.30      2.31 o 
  -3  -6   6       36.48       36.74      2.52 o 
  -2  -6   6      236.19      247.29      6.51 o 
  -1  -6   6        5.38        7.00      0.74 o 
   0  -6   6      103.11      101.39      2.41 o 
   1  -6   6       47.10       55.07      1.76 o 
   2  -6   6      107.86      111.36      4.20 o 
   3  -6   6       16.88       14.38      1.78 o 
   4  -6   6       45.03       49.23      3.25 o 
   5  -6   6        4.59        3.25      1.36 o 
  -5  -5   6        9.56       10.08      1.68 o 
  -4  -5   6       21.83       19.84      1.99 o 
  -3  -5   6       23.18       26.45      2.10 o 
  -2  -5   6      228.11      246.76      6.30 o 
  -1  -5   6      156.74      166.87      3.09 o 
   0  -5   6       44.79       41.86      1.48 o 
   1  -5   6        2.54        3.02      0.48 o 
   2  -5   6      392.17      396.33      8.82 o 
   3  -5   6       74.81       70.95      3.46 o 
   4  -5   6       18.46       16.16      1.99 o 
   5  -5   6        0.04       -1.05      0.84 o 
  -5  -4   6        7.75        5.14      1.26 o 
  -4  -4   6      131.48      124.14      2.94 o 
  -3  -4   6       16.16       13.24      0.91 o 
  -2  -4   6       36.03       36.20      1.52 o 
  -1  -4   6      174.14      179.48      2.34 o 
   0  -4   6       77.93       72.27      1.25 o 
   1  -4   6      190.06      183.98      2.35 o 
   2  -4   6       16.47       14.00      0.85 o 
   3  -4   6       40.98       40.00      1.46 o 
   4  -4   6       15.30       16.07      2.36 o 
   5  -4   6        0.18        0.22      0.58 o 
  -6  -3   6        7.36        8.61      1.47 o 
  -5  -3   6        0.39        0.11      0.48 o 
  -4  -3   6        3.40        2.82      0.63 o 
  -3  -3   6        3.72        3.62      0.58 o 
  -2  -3   6       58.82       55.01      1.56 o 
  -1  -3   6      175.12      162.94      2.13 o 
   0  -3   6       50.46       57.57      1.09 o 
   1  -3   6        3.66        7.06      0.44 o 
   2  -3   6      404.76      414.13      5.37 o 
   3  -3   6        5.49        5.31      0.66 o 
   4  -3   6       57.47       62.64      2.20 o 
   5  -3   6        6.14        7.20      0.91 o 
  -6  -2   6       14.35       16.06      1.89 o 
  -5  -2   6        8.39       10.81      1.07 o 
  -4  -2   6      115.42      104.69      3.04 o 
  -3  -2   6      222.68      220.48      3.99 o 
  -2  -2   6       71.06       70.20      1.76 o 
  -1  -2   6       24.38       21.95      0.65 o 
   0  -2   6        0.12        0.28      0.18 o 
   1  -2   6        0.14        0.54      0.27 o 
   2  -2   6      124.25      109.12      2.94 o 
   3  -2   6      416.34      406.43      5.72 o 
   4  -2   6       49.71       56.47      1.92 o 
   5  -2   6       33.51       32.49      2.15 o 
   6  -2   6        0.12        0.42      0.96 o 
  -6  -1   6       10.75        9.55      1.57 o 
  -5  -1   6        5.51        5.48      0.85 o 
  -4  -1   6       16.04       14.66      1.57 o 
  -3  -1   6      113.16      112.78      2.52 o 
  -2  -1   6        0.07       -0.05      0.22 o 
  -1  -1   6       11.75        9.45      0.84 o 
   0  -1   6       10.57       13.10      1.28 o 
   1  -1   6       82.14       82.97      1.35 o 
   2  -1   6       77.19       75.55      1.76 o 
   3  -1   6        9.86       11.10      0.83 o 
   4  -1   6        1.59        1.45      0.55 o 
   5  -1   6        0.33        0.44      0.55 o 
   6  -1   6        1.64        1.48      0.68 o 
  -6   0   6        0.19        0.42      0.84 o 
  -5   0   6        0.55        1.05      0.55 o 
  -4   0   6       81.17       90.17      2.45 o 
  -3   0   6       60.61       58.14      1.78 o 
  -2   0   6       95.23      102.45      2.18 o 
  -1   0   6      455.72      492.37      7.98 o 
   0   0   6      317.08      295.24      3.10 o 
   1   0   6       61.50       66.59      1.21 o 
   2   0   6      343.16      335.75      4.56 o 
   3   0   6       30.95       33.10      1.31 o 
   4   0   6      112.28      108.42      2.62 o 
   5   0   6        7.61        6.82      1.15 o 
   6   0   6        0.14       -0.52      0.73 o 
  -6   1   6        1.27        3.15      1.15 o 
  -5   1   6       18.16       14.13      1.15 o 
  -4   1   6      141.87      150.93      3.23 o 
  -3   1   6       51.85       46.70      1.59 o 
  -2   1   6      137.36      118.32      2.37 o 
  -1   1   6     1648.73     1720.91     17.29 o 
   0   1   6     1183.69     1122.82     11.53 o 
   1   1   6       76.65       71.37      1.99 o 
   2   1   6     1374.11     1374.97     15.48 o 
   3   1   6      205.27      204.78      4.51 o 
   4   1   6        0.55        0.52      0.63 o 
   5   1   6       34.22       34.32      2.10 o 
   6   1   6        3.23        3.57      1.05 o 
  -6   2   6        0.17        1.57      0.94 o 
  -5   2   6       11.31       12.39      1.57 o 
  -4   2   6      204.36      192.04      3.75 o 
  -3   2   6       68.57       65.67      2.89 o 
  -2   2   6      832.92      839.49      9.54 o 
  -1   2   6      724.95      736.83      8.23 o 
   0   2   6      552.10      568.67      8.71 o 
   1   2   6        6.39        5.56      0.63 o 
   2   2   6        2.78        3.88      0.73 o 
   3   2   6      277.95      284.86      5.67 o 
   4   2   6       52.41       54.05      2.41 o 
   5   2   6       52.31       54.68      2.62 o 
   6   2   6        1.84        3.36      1.15 o 
  -6   3   6       25.90       28.86      2.41 o 
  -5   3   6       16.72       18.16      1.89 o 
  -4   3   6        3.84        3.88      0.94 o 
  -3   3   6      864.28      826.03     13.85 o 
  -2   3   6        0.16       -0.23      0.42 o 
  -1   3   6        0.35        0.84      0.27 o 
   0   3   6     1433.01     1493.89     20.99 o 
   1   3   6      230.53      215.90      4.20 o 
   2   3   6       10.33       14.90      1.05 o 
   3   3   6       48.53       54.37      2.10 o 
   4   3   6        0.11        0.63      0.63 o 
   5   3   6        5.42        5.14      1.05 o 
   6   3   6        1.37        1.36      0.94 o 
  -6   4   6        7.56        6.61      1.47 o 
  -5   4   6       62.32       60.88      3.15 o 
  -4   4   6       18.50       17.63      1.57 o 
  -3   4   6      449.90      447.34      8.82 o 
  -2   4   6      117.45      107.79      1.86 o 
  -1   4   6      858.06      921.10     10.55 o 
   0   4   6      191.72      199.00      3.88 o 
   1   4   6        0.03        0.42      0.42 o 
   2   4   6       64.07       57.73      1.99 o 
   3   4   6      220.64      225.14      4.83 o 
   4   4   6       91.93       84.81      2.94 o 
   5   4   6        1.36        3.25      1.05 o 
   6   4   6        0.72        1.15      1.05 o 
  -5   5   6       68.65       76.52      3.57 o 
  -4   5   6        1.09        0.73      0.52 o 
  -3   5   6      447.32      434.32      8.71 o 
  -2   5   6       16.47       14.91      1.31 o 
  -1   5   6       14.12       15.14      1.89 o 
   0   5   6      487.67      499.92      6.66 o 
   1   5   6       46.70       47.65      1.68 o 
   2   5   6      115.07      113.99      2.94 o 
   3   5   6       30.73       29.60      1.57 o 
   4   5   6        0.55        0.00      0.63 o 
   5   5   6        7.27        6.72      1.26 o 
   6   5   6        0.13       -0.31      0.73 o 
  -5   6   6        0.62        0.52      0.73 o 
  -4   6   6       34.22       30.23      2.10 o 
  -3   6   6        7.39        9.03      1.26 o 
  -2   6   6       80.13       83.28      1.79 o 
  -1   6   6        0.33        5.35      0.73 o 
   0   6   6      138.77      132.44      2.78 o 
   1   6   6      158.05      172.45      3.67 o 
   2   6   6       22.59       28.02      1.47 o 
   3   6   6       54.93       56.99      2.20 o 
   4   6   6        0.50       -0.52      0.63 o 
   5   6   6        4.08        6.19      1.26 o 
   6   6   6        0.03        0.00      0.94 o 
  -5   7   6        0.35        0.84      0.94 o 
  -4   7   6       14.43       16.69      1.68 o 
  -3   7   6        2.66        1.57      0.73 o 
  -2   7   6       28.49       30.03      1.11 o 
  -1   7   6      283.81      273.10      3.86 o 
   0   7   6       31.49       36.29      1.11 o 
   1   7   6       76.46       73.95      1.69 o 
   2   7   6      138.92      139.39      3.36 o 
   3   7   6      144.30      130.47      3.46 o 
   4   7   6        0.05       -0.73      0.63 o 
   5   7   6        0.92        0.10      0.73 o 
  -5   8   6       19.00       21.52      2.10 o 
  -4   8   6        2.39        3.57      1.05 o 
  -3   8   6      177.38      156.29      4.62 o 
  -2   8   6       14.46       15.50      0.89 o 
  -1   8   6       25.94       29.55      1.11 o 
   0   8   6       17.02       21.13      0.93 o 
   1   8   6       41.01       35.68      3.67 o 
   2   8   6        7.17        8.15      0.73 o 
   3   8   6      104.71      102.76      3.04 o 
   4   8   6        5.56        6.09      1.05 o 
   5   8   6        0.79        0.31      0.73 o 
  -4   9   6        5.31        5.67      1.26 o 
  -3   9   6        5.10        4.93      0.94 o 
  -2   9   6       55.28       48.62      1.59 o 
  -1   9   6       11.02       10.55      0.74 o 
   0   9   6      184.66      189.31      3.11 o 
   1   9   6        7.47        7.79      0.73 o 
   2   9   6        0.12       -0.16      0.45 o 
   3   9   6       17.76       19.18      1.63 o 
   4   9   6        3.89        2.95      0.70 o 
   5   9   6        1.14        0.31      0.84 o 
  -4  10   6       62.35       58.46      3.04 o 
  -3  10   6        7.85        8.82      0.89 o 
  -2  10   6        8.11        8.50      0.82 o 
  -1  10   6       16.72       16.72      0.93 o 
   0  10   6        6.71        7.23      0.70 o 
   1  10   6       53.11       57.18      1.64 o 
   2  10   6       17.58       14.27      1.47 o 
   3  10   6       14.20       13.43      1.68 o 
   4  10   6        2.26        1.78      1.05 o 
   5  10   6        0.01        0.21      0.94 o 
  -3  11   6        2.69        3.25      1.05 o 
  -2  11   6       67.35       67.59      2.94 o 
  -1  11   6        0.48        0.00      0.52 o 
   0  11   6       16.83       19.10      1.57 o 
   1  11   6       11.90       13.96      1.47 o 
   2  11   6        2.08        2.62      0.94 o 
   3  11   6        3.21        1.89      0.94 o 
   4  11   6        0.01       -0.10      0.73 o 
  -3  12   6        8.38       11.34      1.57 o 
  -2  12   6        5.72        6.93      1.26 o 
  -1  12   6       12.05       12.60      1.47 o 
   0  12   6        0.55       -0.52      0.63 o 
   1  12   6        4.46        3.46      1.05 o 
   2  12   6       13.73       13.33      1.47 o 
   3  12   6        7.35        7.77      1.36 o 
   4  12   6        3.03        5.67      1.26 o 
  -2  13   6        2.45        1.89      0.94 o 
  -1  13   6        8.82        9.87      1.47 o 
   0  13   6        1.33        0.63      0.84 o 
   1  13   6        3.50        3.25      1.05 o 
   2  13   6        9.21       10.29      1.47 o 
   3  13   6        4.52        5.88      1.36 o 
  -1  14   6        0.15        0.21      0.84 o 
   0  14   6        1.38        0.00      0.84 o 
   1  14   6        2.71        2.73      1.05 o 
   2  14   6        2.58        0.84      1.05 o 
  -2 -10   7       14.17       11.34      1.78 o 
  -1 -10   7       28.52       28.23      2.41 o 
   0 -10   7        0.49       -0.46      0.68 o 
   1 -10   7       15.29       15.32      1.99 o 
  -3  -9   7        3.44        5.04      1.36 o 
  -2  -9   7        4.27        2.41      1.05 o 
  -1  -9   7       15.04       17.32      1.89 o 
   0  -9   7        3.78        3.52      0.78 o 
   1  -9   7        0.14       -0.94      0.63 o 
   2  -9   7        9.73        8.92      1.78 o 
  -4  -8   7        9.73       10.18      1.78 o 
  -3  -8   7       18.27       20.68      2.20 o 
  -2  -8   7        2.75        2.31      1.05 o 
  -1  -8   7       15.72       12.18      1.68 o 
   0  -8   7      158.32      170.32      3.75 o 
   1  -8   7        1.78        2.10      1.05 o 
   2  -8   7        0.00        0.63      0.84 o 
   3  -8   7        7.80        6.72      1.57 o 
  -4  -7   7       15.92       19.63      2.20 o 
  -3  -7   7        0.09       -0.52      0.73 o 
  -2  -7   7        2.20        0.94      0.84 o 
  -1  -7   7        3.02        3.67      1.05 o 
   0  -7   7        1.15        0.73      0.50 o 
   1  -7   7      136.84      142.43      4.93 o 
   2  -7   7       23.21       24.46      2.20 o 
   3  -7   7        0.09       -0.21      0.84 o 
   4  -7   7        3.54        2.83      1.36 o 
  -5  -6   7        4.69        4.93      1.47 o 
  -4  -6   7        1.97        3.15      1.15 o 
  -3  -6   7       13.79       14.27      1.78 o 
  -2  -6   7       17.48       17.74      1.89 o 
  -1  -6   7      394.01      391.61      5.81 o 
   0  -6   7       25.78       27.23      1.37 o 
   1  -6   7       17.23       16.51      1.99 o 
   2  -6   7       24.23       27.39      2.20 o 
   3  -6   7        3.25        6.40      1.36 o 
   4  -6   7        7.19       11.76      1.89 o 
  -5  -5   7        3.66        2.94      1.26 o 
  -4  -5   7        0.25        0.52      0.84 o 
  -3  -5   7        2.47        0.94      0.84 o 
  -2  -5   7        5.79        4.51      1.15 o 
  -1  -5   7      188.23      191.10      3.54 o 
   0  -5   7      114.62      118.08      2.67 o 
   1  -5   7      132.70      139.13      3.52 o 
   2  -5   7       44.12       47.44      2.73 o 
   3  -5   7       10.86       12.07      1.68 o 
   4  -5   7       10.86       16.90      2.10 o 
   5  -5   7        1.63        1.15      1.05 o 
  -5  -4   7       14.96       17.74      2.10 o 
  -4  -4   7       36.81       36.00      2.62 o 
  -3  -4   7       15.97       12.60      1.57 o 
  -2  -4   7       25.82       25.72      1.99 o 
  -1  -4   7      134.36      139.09      3.88 o 
   0  -4   7      143.41      152.85      3.41 o 
   1  -4   7       29.58       30.52      0.90 o 
   2  -4   7      196.12      175.67      3.09 o 
   3  -4   7      182.05      175.86      3.32 o 
   4  -4   7        0.26        0.71      0.63 o 
   5  -4   7       13.66       13.55      1.31 o 
  -5  -3   7        1.10        0.27      0.52 o 
  -4  -3   7        0.08        0.27      0.50 o 
  -3  -3   7        7.47        6.39      0.70 o 
  -2  -3   7      115.54      119.99      2.55 o 
  -1  -3   7      389.38      403.49      4.23 o 
   0  -3   7      894.82      919.99      8.19 o 
   1  -3   7        0.21        0.40      0.24 o 
   2  -3   7       26.61       24.64      1.05 o 
   3  -3   7       24.57       23.48      1.89 o 
   4  -3   7       90.49       90.58      2.52 o 
   5  -3   7       53.97       50.18      2.02 o 
  -5  -2   7        0.82        1.05      0.63 o 
  -4  -2   7        2.01        2.64      0.63 o 
  -3  -2   7       84.10       91.86      2.36 o 
  -2  -2   7      458.96      443.38      7.45 o 
  -1  -2   7       79.50       73.64      1.34 o 
   0  -2   7       11.65       14.92      0.64 o 
   1  -2   7       94.42       86.96      1.49 o 
   2  -2   7       94.91       90.95      2.04 o 
   3  -2   7       83.49       77.92      2.09 o 
   4  -2   7       44.69       42.64      2.26 o 
   5  -2   7        0.02        0.08      0.63 o 
  -6  -1   7        0.57       -0.42      0.84 o 
  -5  -1   7       45.74       50.32      2.07 o 
  -4  -1   7       77.82       73.43      2.26 o 
  -3  -1   7        0.11        0.05      0.37 o 
  -2  -1   7        2.40        1.96      0.79 o 
  -1  -1   7      560.74      545.35      5.22 o 
   0  -1   7       12.44        9.97      0.49 o 
   1  -1   7      232.12      229.95      2.75 o 
   2  -1   7       55.09       57.83      2.15 o 
   3  -1   7       16.48       15.63      1.31 o 
   4  -1   7       28.70       26.35      1.78 o 
   5  -1   7       17.65       17.93      1.31 o 
  -6   0   7        0.07        0.10      0.84 o 
  -5   0   7       12.78       12.01      1.15 o 
  -4   0   7        6.87        5.60      1.00 o 
  -3   0   7      188.48      175.85      3.37 o 
  -2   0   7       79.47       80.25      1.96 o 
  -1   0   7        5.34        9.49      2.26 o 
   0   0   7      239.54      239.12      2.77 o 
   1   0   7       80.10       74.70      1.36 o 
   2   0   7        3.21        2.88      0.48 o 
   3   0   7        0.05        2.46      2.36 o 
   4   0   7      154.95      157.60      3.35 o 
   5   0   7       12.98       17.00      1.68 o 
   6   0   7        0.13        0.42      0.94 o 
  -6   1   7       13.14       15.95      2.10 o 
  -5   1   7       66.66       66.79      2.34 o 
  -4   1   7        0.15        1.08      1.15 o 
  -3   1   7       88.47       93.13      2.37 o 
  -2   1   7       58.10       53.58      2.36 o 
  -1   1   7       49.68       51.56      1.39 o 
   0   1   7      341.26      347.19      4.47 o 
   1   1   7        1.17        1.99      0.52 o 
   2   1   7      431.46      435.48      7.56 o 
   3   1   7       63.87       65.08      2.31 o 
   4   1   7        0.51        0.31      0.63 o 
   5   1   7       19.74       19.52      1.78 o 
   6   1   7        2.77        3.67      1.15 o 
  -6   2   7        2.75        1.89      1.05 o 
  -5   2   7        4.96        3.34      0.79 o 
  -4   2   7        2.15        1.05      0.84 o 
  -3   2   7       13.40       11.70      0.93 o 
  -2   2   7        0.71        0.52      0.35 o 
  -1   2   7      296.62      293.33      4.14 o 
   0   2   7      194.03      202.05      3.99 o 
   1   2   7       43.51       38.42      1.47 o 
   2   2   7       19.85       20.68      1.26 o 
   3   2   7       58.11       57.94      2.20 o 
   4   2   7        3.12        2.83      0.94 o 
   5   2   7       14.59       19.31      1.78 o 
   6   2   7        2.30        1.78      1.05 o 
  -6   3   7       21.28       27.92      2.41 o 
  -5   3   7        9.75        8.61      1.47 o 
  -4   3   7       14.87       14.59      1.57 o 
  -3   3   7      168.06      155.66      4.41 o 
  -2   3   7      134.68      131.09      3.67 o 
  -1   3   7      399.80      363.68      6.98 o 
   0   3   7       28.93       28.34      1.26 o 
   1   3   7      460.89      475.47      7.87 o 
   2   3   7       66.13       62.66      2.10 o 
   3   3   7       53.33       55.10      2.20 o 
   4   3   7       15.00       14.59      1.36 o 
   5   3   7        3.32        3.15      0.94 o 
   6   3   7       10.62       11.55      1.68 o 
  -5   4   7       23.03       25.40      2.10 o 
  -4   4   7        0.76        1.05      0.63 o 
  -3   4   7      163.44      159.12      4.51 o 
  -2   4   7       24.10       23.93      1.57 o 
  -1   4   7     1502.92     1502.55     15.21 o 
   0   4   7       25.77       27.50      1.26 o 
   1   4   7       16.19       13.12      1.05 o 
   2   4   7      228.99      246.76      5.04 o 
   3   4   7       23.96       25.61      1.57 o 
   4   4   7       32.27       28.23      1.78 o 
   5   4   7       49.11       44.29      2.41 o 
   6   4   7        1.86        1.15      1.05 o 
  -5   5   7        0.85        1.15      0.84 o 
  -4   5   7        1.95        1.99      0.84 o 
  -3   5   7      222.00      209.50      5.35 o 
  -2   5   7      159.71      147.05      3.99 o 
  -1   5   7       74.65       83.85      1.84 o 
   0   5   7       23.09       19.94      1.15 o 
   1   5   7       71.50       71.37      2.20 o 
   2   5   7        6.89        6.19      0.84 o 
   3   5   7        5.41        5.77      0.94 o 
   4   5   7        7.63        7.98      1.05 o 
   5   5   7       11.78       10.81      1.36 o 
   6   5   7        1.36        1.36      0.94 o 
  -5   6   7        6.53        8.71      1.57 o 
  -4   6   7       80.58       76.83      3.36 o 
  -3   6   7        6.13        4.62      1.05 o 
  -2   6   7      179.07      174.86      2.90 o 
  -1   6   7        0.01       -0.04      0.25 o 
   0   6   7      323.82      332.73      4.37 o 
   1   6   7       14.26       15.53      1.15 o 
   2   6   7        4.12        4.83      0.84 o 
   3   6   7        2.94        2.52      0.84 o 
   4   6   7       17.86       18.37      1.47 o 
   5   6   7       15.94       14.17      1.57 o 
  -5   7   7        0.21       -0.52      0.63 o 
  -4   7   7       32.14       30.02      2.20 o 
  -3   7   7       75.21       69.38      3.04 o 
  -2   7   7      255.85      265.75      5.56 o 
  -1   7   7        0.48        0.55      0.35 o 
   0   7   7      235.24      228.99      3.37 o 
   1   7   7       27.16       23.05      2.20 o 
   2   7   7       43.58       46.92      1.99 o 
   3   7   7      162.85      149.78      3.99 o 
   4   7   7        0.00        0.31      0.73 o 
   5   7   7        1.37        0.52      0.94 o 
  -5   8   7        1.14        1.57      1.05 o 
  -4   8   7       14.29       17.42      1.78 o 
  -3   8   7       84.84       82.18      3.36 o 
  -2   8   7       84.64       83.27      2.03 o 
  -1   8   7       24.12       25.22      1.07 o 
   0   8   7        1.70        2.00      0.63 o 
   1   8   7      114.36      112.89      2.27 o 
   2   8   7        0.06       -0.73      0.58 o 
   3   8   7       48.21       43.03      2.10 o 
   4   8   7        3.97        3.46      1.05 o 
   5   8   7        1.09       -0.52      0.73 o 
  -4   9   7        6.76        8.61      1.47 o 
  -3   9   7        1.73        3.99      1.05 o 
  -2   9   7        7.82        7.74      0.89 o 
  -1   9   7        8.74        8.10      0.67 o 
   0   9   7        0.22       -0.10      0.37 o 
   1   9   7       59.11       55.15      1.64 o 
   2   9   7       21.84       22.61      1.13 o 
   3   9   7       74.84       74.84      2.12 o 
   4   9   7        2.21        0.73      0.84 o 
   5   9   7        0.98        0.94      0.94 o 
  -4  10   7       12.34       14.17      1.78 o 
  -3  10   7       53.19       49.96      2.73 o 
  -2  10   7        3.48        3.99      0.63 o 
  -1  10   7       25.77       25.85      1.15 o 
   0  10   7       12.13       15.03      1.78 o 
   1  10   7       89.48       96.88      2.19 o 
   2  10   7       12.51       13.45      1.10 o 
   3  10   7       62.22       54.81      1.82 o 
   4  10   7        0.18        0.63      0.59 o 
  -2  11   7       30.78       34.53      2.10 o 
  -1  11   7        1.49        1.99      0.73 o 
   0  11   7        1.84        2.10      0.84 o 
   1  11   7       89.64       93.31      3.46 o 
   2  11   7       21.69       23.83      1.99 o 
   3  11   7        0.37        0.63      0.94 o 
   4  11   7        0.02       -0.31      0.94 o 
  -2  12   7        5.45        7.14      1.26 o 
  -1  12   7       10.35       11.76      1.36 o 
   0  12   7        7.82        8.61      1.26 o 
   1  12   7       16.26       15.32      1.68 o 
   2  12   7        1.29        0.00      0.73 o 
   3  12   7        0.89        1.15      0.94 o 
  -2  13   7        1.08        0.84      0.84 o 
  -1  13   7       33.29       35.37      2.31 o 
   0  13   7        0.64       -0.10      0.63 o 
   1  13   7        8.50        8.29      1.47 o 
   2  13   7        0.00       -0.63      0.73 o 
   3  13   7        0.00       -0.21      0.84 o 
   0  14   7        0.04       -0.21      0.73 o 
   1  14   7        2.78        1.47      1.05 o 
  -1 -10   8       25.28       27.92      2.52 o 
   0 -10   8        0.09        0.63      0.67 o 
  -2  -9   8       12.81       11.55      1.78 o 
  -1  -9   8       24.49       25.61      2.31 o 
   0  -9   8       15.25       19.51      1.45 o 
   1  -9   8       23.45       26.34      2.41 o 
   2  -9   8        8.33        9.03      1.78 o 
  -3  -8   8        7.64        7.56      1.57 o 
  -2  -8   8       38.43       43.24      3.04 o 
  -1  -8   8       19.35       23.20      2.20 o 
   0  -8   8        0.02        0.01      0.50 o 
   1  -8   8        0.26       -0.31      0.73 o 
   2  -8   8       17.48       24.88      2.52 o 
   3  -8   8        0.00       -0.52      0.94 o 
  -4  -7   8        0.10        0.10      0.84 o 
  -3  -7   8        0.13        0.10      0.84 o 
  -2  -7   8        3.00        2.41      1.05 o 
  -1  -7   8       35.11       35.37      2.52 o 
   0  -7   8       13.40       10.65      1.07 o 
   1  -7   8        4.51        2.94      1.05 o 
   2  -7   8       11.89       13.33      1.89 o 
   3  -7   8        0.03        0.00      0.94 o 
  -4  -6   8        0.37       -0.42      0.84 o 
  -3  -6   8       45.05       49.86      3.15 o 
  -2  -6   8        2.59        1.47      0.84 o 
  -1  -6   8        0.12       -0.31      0.63 o 
   0  -6   8       65.77       62.61      2.11 o 
   1  -6   8       73.90       67.91      3.36 o 
   2  -6   8       73.59       72.95      3.67 o 
   3  -6   8        7.58        8.71      1.57 o 
   4  -6   8        7.02       12.39      1.99 o 
  -4  -5   8       25.50       21.20      2.20 o 
  -3  -5   8       31.05       34.01      2.52 o 
  -2  -5   8        3.97        3.57      1.05 o 
  -1  -5   8      122.39      125.64      4.30 o 
   0  -5   8        6.63        5.84      0.74 o 
   1  -5   8        3.13        2.75      0.84 o 
   2  -5   8        3.98        5.14      1.15 o 
   3  -5   8       13.88       13.96      1.78 o 
   4  -5   8        1.31        0.73      1.05 o 
  -5  -4   8        5.20        5.56      1.47 o 
  -4  -4   8        0.12        0.73      0.84 o 
  -3  -4   8      174.65      173.29      5.56 o 
  -2  -4   8        5.82        3.88      1.05 o 
  -1  -4   8      124.23      128.05      4.30 o 
   0  -4   8        0.95        3.45      0.59 o 
   1  -4   8       36.31       32.68      1.40 o 
   2  -4   8      149.45      134.66      4.62 o 
   3  -4   8       31.88       27.71      2.41 o 
   4  -4   8       12.06       19.00      2.20 o 
   5  -4   8        0.03       -0.73      0.94 o 
  -5  -3   8        8.98        7.35      1.68 o 
  -4  -3   8        5.33        5.01      0.78 o 
  -3  -3   8       53.56       49.51      1.79 o 
  -2  -3   8        2.43        3.36      0.58 o 
  -1  -3   8      301.50      293.21      4.31 o 
   0  -3   8       79.48       82.30      1.53 o 
   1  -3   8       50.55       49.82      1.18 o 
   2  -3   8      147.58      161.34      5.35 o 
   3  -3   8       26.60       25.75      1.28 o 
   4  -3   8       33.11       28.62      1.46 o 
   5  -3   8        7.79        7.94      1.03 o 
  -5  -2   8       13.26       12.19      1.18 o 
  -4  -2   8       11.66       15.53      1.18 o 
  -3  -2   8       11.82        7.07      0.83 o 
  -2  -2   8        0.67        0.94      0.58 o 
  -1  -2   8      112.31      108.63      2.24 o 
   0  -2   8       15.35       15.74      0.71 o 
   1  -2   8       70.06       68.59      1.42 o 
   2  -2   8        0.06       -0.16      0.37 o 
   3  -2   8        8.14       15.03      2.57 o 
   4  -2   8       26.39       23.11      1.34 o 
   5  -2   8        1.07       -0.08      0.63 o 
  -5  -1   8        8.04        4.83      1.05 o 
  -4  -1   8        2.65        4.84      1.47 o 
  -3  -1   8       46.77       53.58      2.99 o 
  -2  -1   8       29.61       26.07      1.21 o 
  -1  -1   8        0.01        0.16      0.37 o 
   0  -1   8       27.57       27.08      0.91 o 
   1  -1   8      147.51      143.93      2.11 o 
   2  -1   8        0.03       -0.10      0.33 o 
   3  -1   8        6.18        8.29      1.89 o 
   4  -1   8       16.99       14.09      1.08 o 
   5  -1   8       22.71       23.65      3.25 o 
  -5   0   8        7.25       11.66      1.18 o 
  -4   0   8        0.03       -0.02      0.79 o 
  -3   0   8        0.43        0.39      0.48 o 
  -2   0   8        1.36        1.05      0.45 o 
  -1   0   8      560.73      533.60      6.62 o 
   0   0   8       16.51       15.86      0.67 o 
   1   0   8       41.30       37.77      1.03 o 
   2   0   8       34.27       39.02      1.34 o 
   3   0   8      140.82      147.46      3.05 o 
   4   0   8       48.86       48.39      2.05 o 
   5   0   8       12.66       10.50      1.47 o 
  -5   1   8        0.48        0.97      0.60 o 
  -4   1   8        3.91        4.68      1.21 o 
  -3   1   8     1037.54      956.24     11.31 o 
  -2   1   8       76.66       79.51      2.11 o 
  -1   1   8        0.01        0.69      1.47 o 
   0   1   8      966.77      954.36     10.37 o 
   1   1   8        2.40        1.57      0.52 o 
   2   1   8       21.90       17.84      1.26 o 
   3   1   8        0.60        0.21      0.63 o 
   4   1   8       49.69       58.25      2.52 o 
   5   1   8        7.15        7.87      1.36 o 
  -5   2   8       34.95       33.85      1.82 o 
  -4   2   8       10.87       11.53      1.07 o 
  -3   2   8       24.49       22.91      1.36 o 
  -2   2   8     1011.08      982.89     11.27 o 
  -1   2   8      511.26      511.55      6.44 o 
   0   2   8        1.36        4.72      0.73 o 
   1   2   8       23.06       26.76      1.36 o 
   2   2   8       59.21       53.84      2.10 o 
   3   2   8        1.83        2.52      0.73 o 
   4   2   8        4.58        5.56      1.05 o 
   5   2   8       19.79       22.36      1.78 o 
  -5   3   8        1.23        0.52      0.84 o 
  -4   3   8       75.05       75.47      3.36 o 
  -3   3   8       68.05       65.18      2.83 o 
  -2   3   8       40.68       44.19      2.10 o 
  -1   3   8        0.46        1.47      0.52 o 
   0   3   8     1276.80     1286.39     18.68 o 
   1   3   8      280.03      272.37      5.25 o 
   2   3   8        7.84        8.71      0.94 o 
   3   3   8      140.36      159.33      4.20 o 
   4   3   8       38.76       31.07      1.89 o 
   5   3   8        0.00       -0.63      0.73 o 
  -5   4   8        4.14        8.40      1.57 o 
  -4   4   8        3.93        5.25      1.15 o 
  -3   4   8       47.11       45.76      2.41 o 
  -2   4   8      423.68      410.39      8.08 o 
  -1   4   8       40.45       42.87      1.31 o 
   0   4   8        1.55        1.89      0.52 o 
   1   4   8       67.81       67.07      2.20 o 
   2   4   8        6.02        4.41      0.73 o 
   3   4   8       60.09       53.21      2.31 o 
   4   4   8       17.57       15.85      1.47 o 
   5   4   8        8.66        7.14      1.26 o 
  -5   5   8       35.14       41.56      2.83 o 
  -4   5   8        0.17        0.52      0.73 o 
  -3   5   8       29.39       28.65      1.89 o 
  -2   5   8        0.00        0.42      0.63 o 
  -1   5   8       51.38       50.04      1.63 o 
   0   5   8      211.77      210.44      4.41 o 
   1   5   8        6.53        5.88      0.84 o 
   2   5   8        1.83        1.05      0.63 o 
   3   5   8        0.10       -0.10      0.63 o 
   4   5   8        2.27        2.31      0.84 o 
   5   5   8        5.40        3.57      1.15 o 
  -5   6   8        0.80        1.57      0.94 o 
  -4   6   8       12.41       11.13      1.47 o 
  -3   6   8       34.14       31.28      1.99 o 
  -2   6   8        0.11       -0.21      0.52 o 
  -1   6   8        7.71        8.06      1.05 o 
   0   6   8      118.84      115.67      2.41 o 
   1   6   8       29.80       33.06      1.57 o 
   2   6   8       47.10       46.60      1.99 o 
   3   6   8        4.64        5.88      1.05 o 
   4   6   8       20.19       20.68      1.68 o 
   5   6   8        4.61        2.10      1.05 o 
  -5   7   8        8.21        7.77      1.47 o 
  -4   7   8        0.77        0.73      0.84 o 
  -3   7   8       77.01       76.20      3.25 o 
  -2   7   8      389.87      370.19      7.77 o 
  -1   7   8        2.32        3.85      1.26 o 
   0   7   8      144.61      142.69      2.59 o 
   1   7   8       12.81       12.70      1.15 o 
   2   7   8       24.94       24.98      1.57 o 
   3   7   8        6.04        3.04      0.84 o 
   4   7   8        4.98        6.40      1.15 o 
   5   7   8        0.41       -0.31      0.84 o 
  -4   8   8       64.63       64.13      3.25 o 
  -3   8   8        2.67        3.88      1.05 o 
  -2   8   8      114.30      112.62      3.78 o 
  -1   8   8       48.22       45.45      1.40 o 
   0   8   8       41.22       39.26      1.34 o 
   1   8   8      233.03      225.75      3.65 o 
   2   8   8        2.83        1.99      0.84 o 
   3   8   8        0.01       -0.21      0.73 o 
   4   8   8       33.49       31.91      2.10 o 
   5   8   8        0.62        0.31      0.84 o 
  -4   9   8        4.22        3.25      1.05 o 
  -3   9   8        4.10        2.10      0.84 o 
  -2   9   8       18.20       20.07      1.11 o 
  -1   9   8       54.30       54.11      1.99 o 
   0   9   8       58.24       53.43      1.55 o 
   1   9   8        1.89        1.42      0.55 o 
   2   9   8       10.04       10.35      1.05 o 
   3   9   8        0.01       -0.10      0.84 o 
   4   9   8       14.28       12.70      1.57 o 
   5   9   8        0.62        0.21      0.94 o 
  -4  10   8        5.85        5.14      1.26 o 
  -3  10   8       17.86       22.25      1.89 o 
  -2  10   8       28.55       24.59      1.89 o 
  -1  10   8       59.95       63.61      1.86 o 
   0  10   8        1.41        1.36      0.45 o 
   1  10   8        7.63        7.38      0.74 o 
   2  10   8        4.15        3.20      0.70 o 
   3  10   8        7.22        7.02      0.93 o 
   4  10   8       21.71       16.41      1.28 o 
  -2  11   8       11.49       10.32      0.93 o 
  -1  11   8        1.36        1.52      0.52 o 
   0  11   8        3.85        3.88      0.94 o 
   1  11   8        2.24        2.62      0.84 o 
   2  11   8        0.44        0.73      0.73 o 
   3  11   8        0.51       -0.31      0.84 o 
   4  11   8        2.79        0.73      1.05 o 
  -2  12   8       12.78       15.01      1.57 o 
  -1  12   8        0.03       -0.31      0.73 o 
   0  12   8        0.46        1.47      0.73 o 
   1  12   8       22.63       21.62      1.89 o 
   2  12   8        1.79        0.94      0.94 o 
   3  12   8        0.16        0.42      0.94 o 
  -2  13   8        0.21       -0.21      0.84 o 
   0  13   8        6.03        5.56      1.15 o 
   1  13   8        5.54        6.19      1.26 o 
   2  13   8        3.19        3.04      1.15 o 
   0  14   8        1.54        1.47      0.94 o 
   1  14   8        0.56        0.21      0.94 o 
  -1  -9   9        0.32        0.00      0.94 o 
   0  -9   9        0.37        1.05      0.94 o 
   1  -9   9        6.22        5.04      1.47 o 
  -2  -8   9        0.84        0.31      0.84 o 
  -1  -8   9        8.88        9.76      1.68 o 
   0  -8   9        0.88        0.10      0.73 o 
   1  -8   9        0.30        1.15      1.05 o 
   2  -8   9        5.08        3.25      1.36 o 
  -3  -7   9       12.47       15.11      2.10 o 
  -2  -7   9        2.90        1.47      1.05 o 
  -1  -7   9        8.18        9.66      1.57 o 
   0  -7   9        7.81        6.54      1.15 o 
   1  -7   9        3.69        3.88      1.15 o 
   2  -7   9       53.61       52.69      3.36 o 
   3  -7   9        0.00        0.21      1.05 o 
  -4  -6   9       26.29       33.27      2.94 o 
  -3  -6   9       11.05       11.86      1.89 o 
  -2  -6   9        0.97        1.78      1.05 o 
  -1  -6   9       16.64       19.10      1.99 o 
   0  -6   9      165.08      177.48      3.82 o 
   1  -6   9       27.18       25.40      2.20 o 
   2  -6   9        7.43        9.66      1.68 o 
   3  -6   9       50.29       49.86      3.36 o 
  -4  -5   9       16.61       21.52      2.41 o 
  -3  -5   9        7.02        7.35      1.47 o 
  -2  -5   9        3.29        4.09      1.15 o 
  -1  -5   9        6.97        8.71      1.36 o 
   0  -5   9       24.91       25.40      1.41 o 
   1  -5   9      143.01      149.04      4.93 o 
   2  -5   9       32.09       32.85      2.52 o 
   3  -5   9       49.54       52.58      3.46 o 
   4  -5   9        3.04        3.04      1.26 o 
  -4  -4   9       10.85        7.66      1.57 o 
  -3  -4   9        3.92        2.52      1.05 o 
  -2  -4   9       11.37       12.07      1.57 o 
  -1  -4   9       18.45       17.32      1.78 o 
   0  -4   9       18.72       17.04      1.15 o 
   1  -4   9      161.23      171.85      4.93 o 
   2  -4   9        5.54        5.25      1.26 o 
   3  -4   9       24.15       18.89      2.10 o 
   4  -4   9        0.08       -0.52      0.84 o 
  -5  -3   9        5.90        5.25      1.47 o 
  -4  -3   9        0.11        0.52      0.94 o 
  -3  -3   9       16.50       17.21      1.89 o 
  -2  -3   9       47.93       51.33      2.83 o 
  -1  -3   9      162.86      160.27      4.93 o 
   0  -3   9      275.53      279.63      3.44 o 
   1  -3   9      154.24      152.32      2.34 o 
   2  -3   9        1.68        1.78      0.55 o 
   3  -3   9       12.31       11.37      0.98 o 
   4  -3   9       21.00       21.51      1.73 o 
  -5  -2   9        7.11        6.30      1.03 o 
  -4  -2   9        7.94        9.17      1.47 o 
  -3  -2   9        3.09        2.16      0.63 o 
  -2  -2   9       98.04      103.07      2.78 o 
  -1  -2   9       56.09       58.75      1.71 o 
   0  -2   9       55.58       56.24      1.29 o 
   1  -2   9        9.00        8.81      0.62 o 
   2  -2   9       35.79       37.32      1.43 o 
   3  -2   9        0.35        0.83      0.55 o 
   4  -2   9        1.29        2.23      1.26 o 
   5  -2   9        3.81        3.77      0.88 o 
  -5  -1   9        7.02        6.32      1.00 o 
  -4  -1   9       68.79       69.04      2.36 o 
  -3  -1   9        0.08       -0.46      0.35 o 
  -2  -1   9      110.87      113.20      2.64 o 
  -1  -1   9        3.19        2.79      0.52 o 
   0  -1   9      254.43      250.60      3.12 o 
   1  -1   9        1.38        1.36      0.34 o 
   2  -1   9        1.97        1.99      0.52 o 
   3  -1   9       35.85       43.42      1.66 o 
   4  -1   9       28.62       27.29      1.46 o 
   5  -1   9        3.38        2.83      1.05 o 
  -5   0   9        0.16        0.21      0.66 o 
  -4   0   9        0.03        1.13      0.55 o 
  -3   0   9        0.36        0.93      0.50 o 
  -2   0   9       11.63        9.93      1.26 o 
  -1   0   9       72.82       72.48      1.89 o 
   0   0   9       13.46       13.29      1.10 o 
   1   0   9      293.64      290.64      4.08 o 
   2   0   9        1.86        2.98      0.55 o 
   3   0   9        5.28        3.99      1.15 o 
   4   0   9        9.68        9.66      1.26 o 
   5   0   9       46.92       42.51      2.52 o 
  -5   1   9       36.33       40.85      2.00 o 
  -4   1   9       53.03       47.93      2.10 o 
  -3   1   9        8.58        8.22      0.85 o 
  -2   1   9       17.67       14.59      1.57 o 
  -1   1   9      330.57      303.39      4.53 o 
   0   1   9      283.63      295.77      4.23 o 
   1   1   9       19.11       20.68      1.26 o 
   2   1   9       89.61       91.11      2.83 o 
   3   1   9       55.16       55.52      2.41 o 
   4   1   9       15.28       11.86      1.36 o 
   5   1   9        2.37        1.15      0.94 o 
  -5   2   9        0.27        0.72      0.68 o 
  -4   2   9        6.40        9.42      1.78 o 
  -3   2   9        3.79        5.01      0.79 o 
  -2   2   9       79.27       81.62      2.26 o 
  -1   2   9      210.84      202.33      3.53 o 
   0   2   9        9.49        9.13      0.94 o 
   1   2   9        0.09        1.78      0.63 o 
   2   2   9       14.52       16.90      1.36 o 
   3   2   9       27.69       24.67      1.68 o 
   4   2   9        7.88        7.98      1.26 o 
   5   2   9        8.06        8.19      1.47 o 
  -5   3   9       19.51       21.73      2.20 o 
  -4   3   9        1.12        2.62      0.94 o 
  -3   3   9       11.69       10.18      1.36 o 
  -2   3   9        0.80        0.73      0.63 o 
  -1   3   9      237.14      224.51      5.04 o 
   0   3   9       22.60       24.25      1.47 o 
   1   3   9        1.58        2.94      0.63 o 
   2   3   9       14.36       15.43      1.36 o 
   3   3   9       66.38       68.75      2.62 o 
   4   3   9        5.50        4.93      1.15 o 
   5   3   9        4.05        4.51      1.15 o 
  -5   4   9        1.47        1.57      0.94 o 
  -4   4   9      128.45      125.32      4.62 o 
  -3   4   9        5.79        5.77      1.15 o 
  -2   4   9       17.76       15.11      1.36 o 
  -1   4   9      113.24      105.77      2.06 o 
   0   4   9      471.13      490.37      8.50 o 
   2   4   9        7.16        5.98      0.94 o 
   3   4   9       53.18       57.83      2.41 o 
   4   4   9        5.70        5.67      1.15 o 
   5   4   9        5.94        6.72      1.36 o 
  -5   5   9       13.67       12.07      1.89 o 
  -4   5   9       34.35       36.21      2.52 o 
  -3   5   9       53.99       50.80      2.62 o 
  -2   5   9       34.25       31.91      1.99 o 
  -1   5   9        3.83        5.43      0.58 o 
   0   5   9       10.98       10.39      1.15 o 
   1   5   9      371.04      360.43      6.72 o 
   2   5   9        9.14        6.30      0.94 o 
   3   5   9       40.95       40.41      2.10 o 
   4   5   9        1.16        0.00      0.84 o 
   5   5   9        0.33       -0.52      0.84 o 
  -5   6   9       26.81       30.65      2.52 o 
  -4   6   9       14.25       14.17      1.78 o 
  -3   6   9        3.06        4.41      0.94 o 
  -2   6   9      115.55      117.97      3.88 o 
  -1   6   9      333.61      325.53      4.83 o 
   0   6   9       33.48       38.37      2.26 o 
   1   6   9       12.33       13.75      1.15 o 
   3   6   9       14.87       15.53      1.47 o 
   4   6   9        1.49        1.68      0.94 o 
   5   6   9        4.08        5.77      1.36 o 
  -4   7   9        5.46        4.20      1.15 o 
  -3   7   9        0.72        3.04      0.94 o 
  -2   7   9       33.86       32.01      1.99 o 
  -1   7   9        6.72        5.73      0.58 o 
   0   7   9       70.90       78.09      1.89 o 
   1   7   9       41.64       45.55      1.99 o 
   3   7   9        3.29        3.15      0.94 o 
   4   7   9       10.78       13.64      1.57 o 
   5   7   9        0.03       -1.26      0.84 o 
  -4   8   9        4.82        6.51      1.36 o 
  -3   8   9        0.00       -0.52      0.52 o 
  -2   8   9       58.45       65.29      2.94 o 
  -1   8   9        0.49        1.68      0.68 o 
   0   8   9        0.44        0.28      0.40 o 
   1   8   9       43.51       43.40      2.26 o 
   2   8   9       11.38       10.71      1.36 o 
   3   8   9        0.48        0.63      0.84 o 
   4   8   9        6.95        7.03      1.36 o 
   5   8   9        0.06        0.21      0.94 o 
  -4   9   9       18.73       19.73      2.10 o 
  -3   9   9        9.73        7.14      1.26 o 
  -2   9   9      122.43      109.58      3.88 o 
  -1   9   9        5.62        7.23      0.89 o 
   0   9   9        0.01       -0.10      0.35 o 
   1   9   9        0.00       -0.16      0.45 o 
   2   9   9        8.83        9.12      0.93 o 
   3   9   9        0.05        0.63      0.84 o 
  -3  10   9       29.42       29.70      2.20 o 
  -2  10   9       51.38       49.96      2.62 o 
  -1  10   9       17.10       19.75      1.47 o 
   0  10   9        0.43        0.84      0.45 o 
   1  10   9        0.41        0.58      0.52 o 
   2  10   9        1.13        1.02      0.55 o 
   3  10   9        5.90        3.56      0.84 o 
   4  10   9        5.34        4.35      0.93 o 
  -3  11   9        0.52       -0.63      0.84 o 
  -2  11   9        1.48        2.62      0.94 o 
  -1  11   9       20.62       23.59      1.63 o 
   0  11   9       13.27       13.10      0.96 o 
   1  11   9       20.23       20.60      1.13 o 
   2  11   9       37.81       40.18      2.36 o 
   3  11   9        0.86       -0.06      0.94 o 
  -1  12   9        0.40        0.63      0.73 o 
   0  12   9       11.42       13.02      1.47 o 
   1  12   9        0.76        1.68      0.94 o 
   2  12   9        0.12        0.10      0.94 o 
   3  12   9        0.16       -0.94      0.84 o 
  -1  13   9        0.42        1.05      0.94 o 
   0  13   9        6.00        5.56      1.15 o 
   1  13   9        1.68        3.04      1.15 o 
   2  13   9       26.13       28.97      2.41 o 
  -1  -8  10        7.34        7.03      1.57 o 
   0  -8  10        0.19       -0.63      0.84 o 
   1  -8  10        4.42        6.82      1.68 o 
  -2  -7  10        3.31        2.41      1.05 o 
  -1  -7  10       47.04       50.70      3.25 o 
   0  -7  10       15.08       16.69      1.89 o 
   1  -7  10        0.56       -0.63      0.84 o 
   2  -7  10        7.28        7.56      1.68 o 
  -3  -6  10        0.05        0.63      1.05 o 
  -2  -6  10        4.18        5.35      1.36 o 
  -1  -6  10       11.23       10.08      1.57 o 
   0  -6  10        0.63        0.84      0.84 o 
   1  -6  10        3.52        3.57      1.15 o 
   2  -6  10       12.90       16.16      2.10 o 
   3  -6  10       17.00       13.43      2.10 o 
  -3  -5  10        1.26        0.21      0.94 o 
  -2  -5  10       46.71       48.91      3.15 o 
  -1  -5  10        0.58        0.73      0.73 o 
   0  -5  10        1.61        1.68      0.94 o 
   1  -5  10       28.22       26.34      2.20 o 
   2  -5  10       18.49       22.04      2.31 o 
   3  -5  10       38.38       40.72      3.15 o 
  -4  -4  10        1.85        5.56      1.57 o 
  -3  -4  10        2.46        3.46      1.15 o 
  -2  -4  10       26.88       27.60      2.31 o 
  -1  -4  10       13.58       13.96      1.68 o 
   0  -4  10       39.83       42.09      2.52 o 
   1  -4  10        0.03       -0.63      0.63 o 
   2  -4  10        2.86        1.68      1.05 o 
   3  -4  10        5.26        4.83      1.36 o 
   4  -4  10        0.09        0.21      0.94 o 
  -4  -3  10       26.77       26.55      2.62 o 
  -3  -3  10       54.52       58.15      3.36 o 
  -2  -3  10        0.18        0.94      0.84 o 
  -1  -3  10       19.09       21.41      1.99 o 
   0  -3  10       45.88       45.55      2.62 o 
   1  -3  10        4.03        2.98      0.70 o 
   2  -3  10      122.51      127.00      4.83 o 
   3  -3  10       18.28       15.95      1.99 o 
   4  -3  10        0.00        0.00      0.84 o 
  -4  -2  10        2.33        3.18      0.76 o 
  -3  -2  10       28.57       23.41      2.41 o 
  -2  -2  10       49.53       44.74      1.74 o 
  -1  -2  10       47.79       41.38      2.83 o 
   0  -2  10       21.53       21.83      1.06 o 
   1  -2  10        4.14        1.94      0.59 o 
   2  -2  10        3.52        5.65      0.73 o 
   3  -2  10        0.06        0.45      0.48 o 
   4  -2  10        5.13        7.82      1.01 o 
  -5  -1  10        6.62        6.68      1.06 o 
  -4  -1  10       23.92       23.28      1.46 o 
  -3  -1  10       47.50       47.95      2.15 o 
  -2  -1  10      123.60      122.31      2.85 o 
  -1  -1  10      112.06      109.35      2.89 o 
   0  -1  10      352.47      349.27      4.08 o 
   1  -1  10       40.81       41.99      1.22 o 
   2  -1  10       51.08       52.08      1.69 o 
   3  -1  10        2.33        1.52      0.59 o 
   4  -1  10        8.96        9.29      1.42 o 
  -5   0  10       21.90       23.22      1.63 o 
  -4   0  10        4.78        5.23      0.88 o 
  -3   0  10        5.48        4.30      0.73 o 
  -2   0  10      317.71      300.14      9.24 o 
  -1   0  10        0.05       -0.43      0.40 o 
   0   0  10      262.06      262.14      4.06 o 
   1   0  10       35.35       36.33      2.73 o 
   2   0  10        8.36        8.39      0.81 o 
   3   0  10       19.89       21.10      1.57 o 
   4   0  10        0.64        0.84      0.84 o 
   5   0  10       21.60       17.11      1.78 o 
  -5   1  10       20.87       25.14      1.73 o 
  -4   1  10       23.73       22.51      1.84 o 
  -3   1  10        1.53        1.08      0.55 o 
  -2   1  10      129.65      128.96      3.02 o 
  -1   1  10       51.05       49.26      2.52 o 
   0   1  10      155.66      147.30      2.87 o 
   1   1  10      125.45      124.90      3.25 o 
   2   1  10        0.73        0.52      0.63 o 
   3   1  10       12.23       14.59      1.47 o 
   4   1  10        7.85        6.40      1.26 o 
   5   1  10        0.93        1.78      1.05 o 
  -5   2  10        3.53        3.46      1.15 o 
  -4   2  10        4.01        3.13      0.78 o 
  -3   2  10       12.39       17.19      1.21 o 
  -2   2  10       85.80       73.66      3.20 o 
  -1   2  10      221.91      224.89      3.93 o 
   0   2  10       67.31       73.05      2.52 o 
   1   2  10      246.48      240.25      5.04 o 
   2   2  10       46.12       47.13      2.10 o 
   3   2  10        7.53        8.08      1.26 o 
   4   2  10        1.36        1.57      0.94 o 
   5   2  10       12.40       12.49      1.68 o 
  -5   3  10       43.90       52.48      3.25 o 
  -4   3  10       10.75       12.39      1.68 o 
  -3   3  10        5.68        7.87      1.26 o 
  -2   3  10       93.57       92.26      3.36 o 
  -1   3  10       29.60       26.55      1.68 o 
   0   3  10      200.92      190.82      4.41 o 
   1   3  10       12.00       12.39      1.15 o 
   2   3  10        3.13        3.25      0.84 o 
   3   3  10        2.54        4.09      0.94 o 
   4   3  10       20.32       19.52      1.78 o 
   5   3  10        7.16        7.35      1.36 o 
  -5   4  10        4.85        6.30      1.47 o 
  -4   4  10       10.30       12.70      1.68 o 
  -3   4  10        2.50        1.68      0.84 o 
  -2   4  10      440.33      435.69      8.82 o 
  -1   4  10       65.74       59.83      2.41 o 
   0   4  10      144.35      131.83      3.57 o 
   1   4  10       38.21       39.36      1.89 o 
   2   4  10       11.60        6.72      1.05 o 
   3   4  10        7.49        8.29      1.26 o 
   4   4  10       14.47       14.27      1.57 o 
   5   4  10        4.34        5.25      1.26 o 
  -4   5  10       17.98       16.79      1.99 o 
  -3   5  10        5.49        5.14      1.15 o 
  -2   5  10       43.77       50.70      2.52 o 
  -1   5  10       15.57       16.37      1.36 o 
   0   5  10        4.90        6.72      0.94 o 
   1   5  10        2.32        2.31      0.84 o 
   2   5  10        0.05       -0.10      0.63 o 
   3   5  10        0.37       -0.84      0.73 o 
   4   5  10        7.50       10.29      1.47 o 
   5   5  10        6.51        3.36      1.15 o 
  -4   6  10        5.41        5.14      1.26 o 
  -3   6  10       80.46       77.67      3.46 o 
  -2   6  10        0.72        1.36      0.73 o 
  -1   6  10        2.20        2.62      0.84 o 
   0   6  10       55.55       54.16      2.31 o 
   1   6  10      238.70      215.59      4.93 o 
   3   6  10        0.00       -0.31      0.73 o 
   4   6  10       34.59       39.99      2.31 o 
   5   6  10        3.96        2.94      1.15 o 
  -4   7  10        0.56       -0.21      0.73 o 
  -3   7  10       11.33       11.23      1.57 o 
  -2   7  10        1.22        1.05      0.73 o 
  -1   7  10      181.96      183.57      4.83 o 
   0   7  10       17.75       17.18      1.00 o 
   1   7  10        3.99        4.51      1.05 o 
   4   7  10        0.00        1.57      0.94 o 
   5   7  10        0.20        0.00      0.94 o 
  -4   8  10        3.45        2.94      1.26 o 
  -3   8  10       36.66       38.10      2.52 o 
  -2   8  10        0.36        0.52      0.73 o 
  -1   8  10       13.42       17.90      1.26 o 
   0   8  10       44.05       46.59      1.78 o 
   1   8  10       25.50       22.41      1.15 o 
   3   8  10        2.58        1.99      1.05 o 
   4   8  10        0.47        1.47      1.05 o 
  -3   9  10        7.06        7.56      1.36 o 
  -2   9  10        0.02       -0.63      0.63 o 
  -1   9  10       33.79       34.81      1.40 o 
   0   9  10        6.21        7.51      1.31 o 
   1   9  10       48.48       48.36      1.66 o 
   2   9  10       13.25       13.78      1.11 o 
   3   9  10        0.60       -0.31      0.84 o 
   4   9  10        0.12       -0.94      0.94 o 
  -3  10  10        3.26        1.47      0.84 o 
  -2  10  10       24.76       25.09      1.99 o 
  -1  10  10      124.87      129.26      3.46 o 
   0  10  10       10.49       11.42      0.93 o 
   1  10  10        0.91        0.58      0.52 o 
   2  10  10        1.01        1.03      0.63 o 
   3  10  10        0.00       -0.06      0.63 o 
   4  10  10        0.29       -0.63      0.94 o 
  -2  11  10        0.17        1.89      1.05 o 
  -1  11  10        2.12        3.64      0.73 o 
   0  11  10        0.44        0.63      0.52 o 
   1  11  10        4.02        3.01      0.66 o 
   2  11  10        2.84        1.58      0.73 o 
   3  11  10        0.07       -1.33      1.26 o 
  -1  12  10       10.25       11.55      1.36 o 
   0  12  10        0.31        0.10      0.73 o 
   1  12  10        4.54        7.14      1.26 o 
   2  12  10       18.46       16.06      1.78 o 
   0  13  10       10.41       12.91      1.68 o 
   1  13  10        0.11        0.52      0.84 o 
  -1  -7  11       21.30       18.79      2.20 o 
   1  -7  11       52.03       59.62      3.67 o 
  -2  -6  11        4.64        4.62      1.36 o 
  -1  -6  11        0.10       -0.21      0.84 o 
   0  -6  11        8.27        9.13      1.57 o 
   1  -6  11        0.80        0.31      0.94 o 
   2  -6  11        4.40        5.67      1.57 o 
  -3  -5  11       50.57       52.69      3.57 o 
  -2  -5  11       10.83       11.97      1.78 o 
  -1  -5  11        0.00       -0.21      0.73 o 
   0  -5  11       18.79       29.07      2.62 o 
   1  -5  11        0.85        0.73      0.94 o 
   2  -5  11        2.75        5.25      1.47 o 
  -3  -4  11        8.44       11.97      1.89 o 
  -2  -4  11       34.55       40.30      2.94 o 
  -1  -4  11        2.50        4.20      1.15 o 
   0  -4  11        1.81        4.30      1.15 o 
   1  -4  11       12.73       13.64      1.68 o 
   2  -4  11       81.33       79.03      3.99 o 
   3  -4  11        3.83        6.40      1.68 o 
  -4  -3  11       18.29       19.00      2.31 o 
  -3  -3  11        1.37        0.52      0.84 o 
  -2  -3  11        4.70        3.57      1.15 o 
  -1  -3  11        3.80        5.25      1.26 o 
   0  -3  11        0.04       -0.42      0.52 o 
   1  -3  11       17.69       19.10      1.89 o 
   2  -3  11       10.70       11.44      1.68 o 
   3  -3  11       11.71        9.34      1.78 o 
  -4  -2  11        3.84        3.78      1.36 o 
  -3  -2  11       10.22       13.33      1.89 o 
  -2  -2  11        7.94        8.71      1.47 o 
  -1  -2  11        2.27        1.64      0.52 o 
   0  -2  11        4.52        3.69      0.89 o 
   1  -2  11       84.15       83.99      1.84 o 
   2  -2  11       11.48        9.52      0.93 o 
   3  -2  11        0.15       -0.05      0.52 o 
   4  -2  11        2.06        2.58      0.81 o 
  -4  -1  11        0.73       -0.01      0.58 o 
  -3  -1  11       32.16       30.95      1.61 o 
  -2  -1  11        0.18        0.36      0.50 o 
  -1  -1  11        0.03        0.10      0.47 o 
   0  -1  11        0.08       -0.18      0.40 o 
   1  -1  11        0.03       -0.52      0.36 o 
   2  -1  11       92.49       96.37      2.44 o 
   3  -1  11        0.72        0.36      0.55 o 
   4  -1  11        4.25        3.88      1.15 o 
  -4   0  11       14.43       15.49      1.33 o 
  -3   0  11       12.13       10.90      1.08 o 
  -2   0  11      150.90      155.53      6.82 o 
  -1   0  11       41.49       38.43      1.57 o 
   0   0  11      265.01      263.76      4.21 o 
   1   0  11      120.26      120.70      3.36 o 
   2   0  11        2.05        1.36      0.73 o 
   3   0  11        0.36        0.84      0.73 o 
   4   0  11        1.53        1.36      0.94 o 
  -4   1  11       34.14       35.41      1.88 o 
  -3   1  11       77.40       80.45      2.54 o 
  -2   1  11        7.56        7.58      0.91 o 
  -1   1  11      157.47      154.78      3.46 o 
   0   1  11        0.05       -0.01      0.58 o 
   1   1  11        2.92        2.83      0.84 o 
   2   1  11        0.01        0.00      0.73 o 
   3   1  11        7.82        9.55      1.26 o 
   4   1  11        0.00       -0.84      0.73 o 
  -4   2  11       30.36       28.01      1.73 o 
  -3   2  11       33.84       30.76      1.66 o 
  -2   2  11        1.93        4.11      1.21 o 
  -1   2  11       15.39       13.54      1.36 o 
   0   2  11       72.23       68.12      2.52 o 
   1   2  11      247.91      244.98      5.35 o 
   2   2  11        0.23        0.42      0.73 o 
   3   2  11        2.53        2.73      0.94 o 
   4   2  11        2.06        2.94      1.05 o 
  -4   3  11        4.39        3.88      1.15 o 
  -3   3  11       67.77       67.59      3.15 o 
  -2   3  11       40.46       30.86      1.99 o 
  -1   3  11        0.02        0.21      0.63 o 
   0   3  11        0.71        0.73      0.63 o 
   1   3  11       14.66       15.11      1.36 o 
   3   3  11        1.65        1.68      0.94 o 
   4   3  11       19.81       20.78      1.78 o 
  -4   4  11        2.28        3.57      1.15 o 
  -3   4  11        2.08        1.36      0.84 o 
  -2   4  11        3.27        3.15      1.05 o 
  -1   4  11       68.55       61.93      2.62 o 
   0   4  11       34.53       38.94      1.89 o 
   1   4  11        7.95        8.29      1.15 o 
   3   4  11        1.99        2.41      0.94 o 
   4   4  11        2.97        1.89      1.05 o 
  -4   5  11       40.13       41.04      2.83 o 
  -3   5  11       18.30       20.99      1.89 o 
  -2   5  11        0.57       -0.52      0.63 o 
  -1   5  11       64.97       61.72      2.73 o 
   0   5  11       20.81       20.36      1.57 o 
   1   5  11        2.10        1.99      0.84 o 
   2   5  11        1.09        0.31      0.73 o 
   3   5  11        3.10        4.62      1.05 o 
   4   5  11       37.71       35.69      2.41 o 
  -4   6  11       31.24       35.48      2.62 o 
  -3   6  11        9.11       10.92      1.47 o 
  -2   6  11       38.34       43.24      2.41 o 
  -1   6  11       42.57       39.78      2.20 o 
   0   6  11        1.88        1.26      0.73 o 
   1   6  11        2.71        2.10      0.94 o 
   2   6  11        8.07        5.98      1.26 o 
   3   6  11        0.78        0.31      0.84 o 
   4   6  11        0.03       -0.42      0.94 o 
  -4   7  11       41.87       47.23      3.04 o 
  -3   7  11       32.18       39.88      2.62 o 
  -2   7  11        0.40        0.84      0.84 o 
  -1   7  11       17.06       17.63      1.57 o 
   0   7  11        2.37        2.98      0.55 o 
   1   7  11       35.87       32.64      1.89 o 
   2   7  11        2.23        3.78      1.05 o 
   4   7  11        1.23        2.52      1.15 o 
  -3   8  11       22.42       24.98      2.10 o 
  -2   8  11       31.12       33.69      2.31 o 
  -1   8  11        2.15        1.89      0.84 o 
   0   8  11        3.68        3.89      0.66 o 
   1   8  11        4.12        4.88      0.73 o 
   2   8  11        0.00        1.57      0.94 o 
   3   8  11       10.03        6.40      1.36 o 
   4   8  11        0.04       -1.26      0.84 o 
  -3   9  11        4.94        5.04      1.26 o 
  -2   9  11        4.95        6.72      1.36 o 
  -1   9  11       92.49       98.77      3.67 o 
   0   9  11       24.02       22.83      1.19 o 
   1   9  11        9.16       10.33      0.93 o 
   2   9  11        0.04       -0.52      0.84 o 
   3   9  11        0.01       -0.52      0.94 o 
   4   9  11        1.89        1.05      1.15 o 
  -3  10  11        0.34        0.52      0.84 o 
  -2  10  11       10.91       13.12      1.68 o 
  -1  10  11        6.39        7.45      1.36 o 
   0  10  11        9.99       11.45      0.96 o 
   1  10  11        1.68        2.94      1.00 o 
   2  10  11        0.81        1.23      0.70 o 
   3  10  11        4.73        5.53      0.96 o 
  -2  11  11        8.33        9.45      1.57 o 
  -1  11  11        0.00       -0.42      0.73 o 
   0  11  11        0.00        0.54      0.58 o 
   1  11  11        0.00        0.42      0.59 o 
   2  11  11        1.10        1.45      0.70 o 
   3  11  11        3.32        4.28      0.89 o 
  -1  12  11       16.86       16.90      1.89 o 
   0  12  11        7.42        8.86      1.31 o 
   1  12  11        2.65        2.49      0.73 o 
   2  12  11        0.01       -0.73      0.84 o 
  -2  -5  12        3.64        3.67      1.36 o 
  -1  -5  12        8.08        8.50      1.68 o 
   0  -5  12       24.24       28.65      2.52 o 
  -2  -4  12        0.43       -0.31      0.84 o 
  -1  -4  12        2.99        1.36      1.05 o 
   0  -4  12       74.33       77.15      3.78 o 
   2  -4  12        5.94        6.82      1.57 o 
  -3  -3  12        6.23        6.61      1.57 o 
  -2  -3  12       43.68       38.21      2.94 o 
  -1  -3  12        1.38        2.20      1.05 o 
   0  -3  12        3.31        4.51      1.15 o 
   1  -3  12        7.35        9.34      1.47 o 
   2  -3  12        2.54        3.15      1.26 o 
   3  -3  12        9.06        8.29      1.78 o 
  -3  -2  12        0.01        0.21      0.94 o 
  -2  -2  12        5.35        3.99      1.26 o 
  -1  -2  12      197.92      188.30      5.98 o 
   0  -2  12        1.71        1.99      0.94 o 
   1  -2  12        9.73       11.65      1.57 o 
   2  -2  12        4.06        3.88      1.26 o 
   3  -2  12       14.41       16.69      2.20 o 
  -3  -1  12       41.86       45.32      1.97 o 
  -2  -1  12       30.48       21.69      1.39 o 
  -1  -1  12        2.24        2.90      0.66 o 
   0  -1  12       13.87       12.15      0.98 o 
   1  -1  12       81.50       78.82      1.85 o 
   2  -1  12        2.08        2.44      0.70 o 
   3  -1  12        8.26        7.98      1.26 o 
  -4   0  12        9.19        8.32      1.15 o 
  -3   0  12        4.15        4.51      1.36 o 
  -2   0  12        3.68        2.67      0.68 o 
  -1   0  12      122.80      118.86      2.87 o 
   0   0  12        1.56        1.59      0.60 o 
   1   0  12       14.23       13.75      1.36 o 
   2   0  12       47.08       49.02      2.31 o 
   3   0  12        7.49        6.82      1.26 o 
   4   0  12        4.30        4.20      1.26 o 
  -4   1  12        4.74        7.49      1.13 o 
  -3   1  12        3.64        2.43      0.78 o 
  -2   1  12        0.87        1.25      0.73 o 
  -1   1  12       12.69       11.71      1.10 o 
   0   1  12       22.12       21.73      1.57 o 
   1   1  12       29.62       28.23      1.68 o 
   2   1  12       11.39       10.92      1.36 o 
   3   1  12       17.95       20.15      1.68 o 
   4   1  12        2.37        3.04      1.15 o 
  -4   2  12       17.41       16.79      1.99 o 
  -3   2  12        2.04        1.71      0.68 o 
  -2   2  12       14.45       17.13      1.24 o 
  -1   2  12        0.57        2.20      0.84 o 
   0   2  12       87.08       76.20      2.83 o 
   1   2  12      190.84      202.47      4.93 o 
   2   2  12       22.66       16.79      1.57 o 
   3   2  12        2.51        3.15      0.94 o 
   4   2  12        0.25       -0.63      0.94 o 
  -4   3  12       17.77       20.99      2.20 o 
  -3   3  12        8.70        8.61      1.36 o 
  -2   3  12       13.24       11.55      1.47 o 
  -1   3  12      106.61      108.42      3.67 o 
   0   3  12        5.24        3.78      0.94 o 
   1   3  12       20.20       26.76      1.78 o 
   2   3  12        0.71        0.31      0.73 o 
   3   3  12        1.77        1.15      0.84 o 
   4   3  12        1.19        0.42      0.94 o 
  -4   4  12        0.00        0.63      0.94 o 
  -3   4  12       52.06       50.59      2.94 o 
  -2   4  12       52.40       45.45      2.62 o 
  -1   4  12       79.65       85.33      3.25 o 
   0   4  12       33.43       32.43      1.89 o 
   1   4  12       78.93       74.52      2.83 o 
   3   4  12        0.15        1.15      0.94 o 
   4   4  12        1.60        1.78      1.05 o 
  -4   5  12        0.08       -0.84      0.63 o 
  -3   5  12        0.23        0.21      0.73 o 
  -2   5  12       13.90       15.32      1.78 o 
   0   5  12       17.72       21.41      1.57 o 
   1   5  12        5.34        4.62      1.15 o 
   4   5  12        1.53        2.31      1.15 o 
  -3   6  12        0.02        0.00      0.84 o 
  -2   6  12        1.83        3.36      1.05 o 
  -1   6  12       24.91       24.14      1.78 o 
   0   6  12       92.82       90.16      3.25 o 
   1   6  12        6.49        6.09      1.26 o 
   3   6  12        0.10        1.15      0.94 o 
   4   6  12        0.00        0.00      0.94 o 
  -3   7  12        0.09        1.05      0.94 o 
  -2   7  12       38.45       38.00      2.52 o 
  -1   7  12        3.36        5.56      1.15 o 
   0   7  12        0.48       -0.47      0.47 o 
   1   7  12       18.12       19.10      1.68 o 
   2   7  12       14.63       14.27      1.57 o 
   4   7  12        2.02        1.15      1.05 o 
  -3   8  12       13.12       14.06      1.78 o 
  -2   8  12        2.45        0.63      0.84 o 
  -1   8  12       15.12       16.58      1.68 o 
   0   8  12        2.02        1.55      1.05 o 
   1   8  12       21.99       21.94      1.78 o 
   2   8  12        5.36        4.41      1.26 o 
   3   8  12        0.00        0.52      0.94 o 
  -2   9  12        6.08        4.93      1.26 o 
  -1   9  12        4.80        4.20      1.15 o 
   0   9  12       13.33       13.79      1.07 o 
   1   9  12       10.49        9.49      1.89 o 
   2   9  12       15.60       18.68      1.89 o 
   3   9  12        0.00        0.73      1.05 o 
  -2  10  12        0.88        0.52      0.84 o 
  -1  10  12        0.16        0.10      0.73 o 
   0  10  12       16.52       16.80      1.19 o 
   1  10  12        0.04       -0.42      0.52 o 
   2  10  12        0.06        0.02      0.63 o 
   3  10  12        0.84       -0.63      1.05 o 
  -1  11  12       20.09       23.30      2.10 o 
   0  11  12       13.57       17.45      1.22 o 
   1  11  12        2.41        2.18      1.15 o 
   2  11  12        2.29        0.70      0.66 o 
  -1  -4  13        0.25        1.26      1.05 o 
   0  -4  13        0.40       -0.31      0.84 o 
  -2  -3  13        0.70        1.05      1.05 o 
  -1  -3  13        2.06        1.99      1.05 o 
   0  -3  13        2.17        1.78      1.05 o 
   2  -3  13        0.04        0.52      1.05 o 
  -2  -2  13       54.84       55.94      3.57 o 
  -1  -2  13       17.86       16.69      1.99 o 
   0  -2  13       15.99       19.31      2.10 o 
   2  -2  13        0.04       -0.21      0.94 o 
  -3  -1  13       13.07       13.96      2.10 o 
  -2  -1  13        2.00        0.21      1.05 o 
  -1  -1  13       67.79       69.80      3.78 o 
   0  -1  13       11.76       12.54      1.08 o 
   1  -1  13        0.11        0.84      0.73 o 
   2  -1  13        5.21        5.04      1.05 o 
   3  -1  13       17.25       14.06      1.57 o 
  -3   0  13       22.04       25.19      2.62 o 
  -2   0  13       17.84       15.43      1.24 o 
  -1   0  13        8.85        9.16      1.01 o 
   0   0  13       29.58       35.65      1.59 o 
   1   0  13       42.01       41.56      2.10 o 
   2   0  13       12.67       10.08      1.36 o 
   3   0  13        1.79        0.63      0.94 o 
  -3   1  13        2.55        0.45      0.63 o 
  -2   1  13       53.45       56.95      2.89 o 
  -1   1  13       31.57       29.89      1.53 o 
   0   1  13       36.95       41.25      2.10 o 
   1   1  13       42.22       40.62      2.10 o 
   3   1  13        3.52        2.73      1.05 o 
  -3   2  13        8.45        5.46      1.26 o 
  -2   2  13        0.82        0.42      0.63 o 
  -1   2  13        1.54        2.10      0.84 o 
   0   2  13        3.93        5.14      1.05 o 
   1   2  13        6.01        5.67      1.05 o 
   2   2  13        0.64        1.68      0.94 o 
   3   2  13        6.32        6.09      1.26 o 
  -3   3  13       11.86       18.58      1.99 o 
  -2   3  13       36.93       38.21      2.41 o 
  -1   3  13        6.71        6.09      1.15 o 
   0   3  13       24.63       29.49      1.89 o 
   1   3  13       10.57       13.43      1.47 o 
   3   3  13        0.05       -0.63      0.84 o 
  -3   4  13        0.74        1.99      0.94 o 
  -2   4  13        0.04       -0.10      0.63 o 
  -1   4  13       14.49       15.22      1.57 o 
   0   4  13       19.50       23.62      1.78 o 
   1   4  13       10.87       11.44      1.47 o 
   2   4  13        0.00        0.94      0.94 o 
   3   4  13        5.87        2.73      1.05 o 
  -3   5  13       74.81       82.92      3.88 o 
  -2   5  13        0.39        0.10      0.63 o 
  -1   5  13       91.39       82.71      3.36 o 
   0   5  13        5.95        4.72      1.05 o 
   1   5  13       27.40       27.18      1.89 o 
   2   5  13       26.85       27.29      1.99 o 
   3   5  13        1.61        1.99      1.05 o 
  -3   6  13        7.14        6.82      1.47 o 
  -2   6  13       18.38       20.36      1.89 o 
  -1   6  13        1.03        1.89      0.94 o 
   0   6  13       12.79       12.91      1.57 o 
   1   6  13        1.20        0.84      0.94 o 
   2   6  13        0.03        0.84      0.94 o 
   3   6  13        1.45        3.25      1.15 o 
  -3   7  13        7.64        8.82      1.68 o 
  -2   7  13        0.94        2.20      1.05 o 
  -1   7  13        0.24       -0.31      0.63 o 
   0   7  13        7.13        9.97      1.36 o 
   1   7  13       17.30       20.99      1.78 o 
   2   7  13        7.69        7.77      1.47 o 
   3   7  13        1.63        1.89      1.15 o 
  -2   8  13       16.52       20.57      2.10 o 
  -1   8  13        3.64        5.35      1.15 o 
   0   8  13        2.47        3.04      0.94 o 
   1   8  13        5.28        7.14      1.26 o 
   2   8  13        2.89        1.57      1.15 o 
   3   8  13        0.20       -1.26      0.94 o 
  -2   9  13        0.36        0.42      0.94 o 
  -1   9  13       24.66       27.29      2.10 o 
   0   9  13        0.63        1.05      0.84 o 
   1   9  13        0.20        0.04      0.58 o 
   2   9  13        7.28        6.82      1.47 o 
  -1  10  13        0.25        0.42      0.84 o 
   0  10  13        2.89        5.56      1.26 o 
   1  10  13        1.40        1.36      0.67 o 
   2  10  13        0.84        1.05      0.70 o 
  -1  -2  14        8.38        5.35      1.47 o 
   0  -2  14        6.09        5.46      1.47 o 
  -2  -1  14        8.16       10.60      1.99 o 
  -1  -1  14        4.65        5.56      1.47 o 
   0  -1  14       48.57       47.23      3.15 o 
  -2   0  14        0.10        0.10      0.60 o 
  -1   0  14        5.08        6.38      1.36 o 
   0   0  14        1.05        1.68      0.73 o 
   1   0  14        3.07        3.88      1.05 o 
   2   0  14        1.49       -0.10      0.84 o 
  -2   1  14        0.58        0.13      0.62 o 
  -1   1  14       14.94       14.17      1.57 o 
   0   1  14        6.66        6.82      1.15 o 
   1   1  14        3.08        3.36      1.05 o 
   2   1  14        1.08        2.20      0.94 o 
  -2   2  14       20.10       21.73      1.99 o 
  -1   2  14        3.79        3.67      1.05 o 
   0   2  14        1.96        1.26      0.84 o 
   1   2  14        9.37        5.77      1.26 o 
   2   2  14       45.18       44.71      2.52 o 
   3   2  14        0.00        0.31      1.05 o 
  -2   3  14       25.39       28.23      2.20 o 
  -1   3  14        0.09        0.00      0.73 o 
   0   3  14       65.85       72.84      3.04 o 
   1   3  14        0.01       -0.63      0.73 o 
   2   3  14       21.03       21.20      1.89 o 
  -2   4  14        4.91        5.25      1.15 o 
  -1   4  14        4.11        6.09      1.26 o 
   0   4  14        4.34        3.99      1.05 o 
   1   4  14        0.17        0.73      0.94 o 
   2   4  14       49.85       42.30      2.41 o 
  -2   5  14        0.11        0.00      0.84 o 
  -1   5  14       10.35       15.11      1.78 o 
   0   5  14        3.27        2.83      1.05 o 
   1   5  14       41.59       42.61      2.41 o 
   2   5  14        1.85        4.09      1.26 o 
   3   5  14        7.11        4.30      1.26 o 
  -2   6  14       14.35       14.27      1.89 o 
  -1   6  14        0.32        0.31      0.84 o 
   0   6  14       26.76       29.91      2.10 o 
   1   6  14        1.63        1.89      1.15 o 
   2   6  14        2.61        1.99      1.15 o 
  -2   7  14       33.81       32.22      2.41 o 
  -1   7  14        2.01        1.47      0.94 o 
   0   7  14        7.03        8.92      1.36 o 
   1   7  14        1.92        0.00      0.94 o 
   2   7  14        2.12        1.99      1.15 o 
  -1   8  14        2.67        2.62      1.05 o 
   0   8  14       19.27       20.05      1.89 o 
   1   8  14        2.29        1.99      1.05 o 
   2   8  14        5.17        3.78      1.26 o 
  -1   9  14        0.48        0.52      0.94 o 
   0   9  14        0.84        0.31      0.73 o 
   1   9  14        6.25        7.63      1.00 o 
  -1   1  15        5.10        8.92      1.36 o 
   0   1  15        0.19        0.31      0.73 o 
   1   1  15        9.44       11.02      1.47 o 
  -1   2  15       12.02       11.02      1.57 o 
   0   2  15       16.48       22.04      1.78 o 
   1   2  15        0.57        0.52      0.94 o 
  -1   3  15        0.03        1.47      0.94 o 
   0   3  15        1.08        1.15      0.84 o 
   1   3  15        3.41        2.52      1.05 o 
  -1   4  15        8.56       10.71      1.57 o 
   0   4  15        3.40        2.83      1.05 o 
   1   4  15       30.92       28.55      2.10 o 
   2   4  15        7.86        9.76      1.68 o 
  -1   5  15       15.80       15.01      1.78 o 
   0   5  15        7.00        8.40      1.36 o 
   1   5  15        2.11        3.04      1.15 o 
  -1   6  15       12.26       14.06      1.78 o 
   0   6  15        0.64        0.21      0.84 o 
   1   6  15        0.16        1.78      0.94 o 
   0   7  15        0.04        0.84      0.84 o 
   1   7  15        4.14        6.51      1.36 o 
                                                 
